# Supplementary material for: Resequencing of global Lotus corniculatus accessions reveals population distribution and genetic loci, associated with cyanogenic glycosides accumulation and growth traits
Source: BMC Biol. 2023 Aug 17;21:176. doi: 10.1186/s12915-023-01670-7 (PMC10433565; doi:10.1186/s12915-023-01670-7)
Supplement: Supplementary file 1 — Additional file 1: Table S1. Basic information of 272 L. corniculatus accessions. Table S2. The Cross Validation error of values for the K values. Table S3. Selective sweeps between Group I and Group II. Table S4. Selective sweeps between Group I and Group III. Table S5. Selective sweeps between Group II and Group III. Table S6. Genes located in selective sweeps between Group I and Group II. Table S7. Genes located in selective sweeps between Group I and Group III. Table S8. Genes located in selective sweeps between Group II and Group III. Table S9. The CNglcs content and growth traits of 272 L. corniculatus accessions. Table S10. Total CNglcs content associated genes identified by GWAS on chromosome 6: 22.28—22.34 Mb. Table S11. Stem length associated genes identified by GWAS on chromosome 5: 19.86–19.92 Mb in May 2020 BeiJing. Table S12. Steam length associated genes identified by GWAS on chromosome 2: 34.67–34.73 Mb in May 2021 LiangShan. Table S13. Plant height associated genes identified by GWAS on chromosome 3: 6.76–7.36 Mb in September 2019 BeiJing. Table S14. Plant height associated genes identified by GWAS on chr:3 11.20–11.26 Mb in September LiangShan. Table S15. Primers for q-PCR. Table S16. Primers used for vector constructs. [file 12915_2023_1670_MOESM1_ESM.xlsx]

## Sheet: Table S1
Table S1 Basic information of 272 L. corniculatus accessions.
Accession	longitude	latitute	Group	Type	Specie	Country	GWAS	Raw Reads	Raw Bases (GB)	Clean Reads	Clean Bases (GB)	Error Rate	Q20	Q30	GC Content	Mapped_Reads	Total_reads	Mapping_rate(%)	Average_depth	Coverage_at_least 1X	Coverage_at_least_4X
L001	unknown	unknown	Group II	unknown	Lotus corniculatus L.	unknown	yes	47358062	7.1	46968036	7.05	0.0002	0.9815	0.9437	0.3856	44117095	46968036	93.93	15.34	66.52	57.59
L002	unknown	unknown	Group II	unknown	Lotus corniculatus L.	unknown	yes	50998684	7.64	50579506	7.59	0.0003	0.9806	0.9415	0.3842	47496897	50579506	93.91	16.72	65.93	57.68
L005	unknown	unknown	Group II	unknown	Lotus corniculatus L.	unknown	yes	47440116	7.11	46832100	7.02	0.0002	0.9821	0.9458	0.3987	43806696	46832100	93.54	15.44	64.48	54.12
L007	unknown	unknown	Group II	unknown	Lotus corniculatus L.	unknown	yes	41796330	6.26	41293048	6.19	0.0002	0.9822	0.9454	0.3864	38723532	41293048	93.78	13.55	65.94	55.84
L009	37.4	55.46	Group III	wild	Lotus corniculatus L.	Russia	yes	42277802	6.34	41869618	6.28	0.0003	0.9806	0.942	0.3867	39298784	41869618	93.86	13.69	65.7	55.71
L011	37.4	55.46	Group I	wild	Lotus corniculatus L.	Russia	no	50297696	7.54	49712366	7.46	0.0002	0.9813	0.9433	0.3861	46590188	49712366	93.72	16.5	66.3	57.94
L012	37.4	55.46	Group I	wild	Lotus corniculatus L.	Russia	no	49356908	7.4	48885516	7.33	0.0002	0.9815	0.9434	0.3848	45684965	48885516	93.45	16.17	66.43	58.05
L019	-96.33	50.04	Group Mix	unknown	Lotus corniculatus L.	Canada	yes	41418002	6.21	40894980	6.13	0.0003	0.9789	0.9378	0.3805	38296324	40894980	93.65	13.64	66.27	56.5
L020	2.29	48.49	Group Mix	unknown	Lotus corniculatus L.	France	yes	36625744	5.49	36348884	5.45	0.0003	0.98	0.9406	0.3813	34059264	36348884	93.7	12.1	65.83	54.79
L022	unknown	unknown	Group III	cultivar	Lotus corniculatus L.	unknown	yes	35624316	5.34	35211780	5.28	0.0003	0.9789	0.9375	0.383	32984797	35211780	93.68	11.75	65.19	53.44
L023	unknown	unknown	Group II	cultivar	Lotus corniculatus L.	unknown	yes	35074800	5.26	34691110	5.2	0.0003	0.9791	0.9388	0.3829	32564916	34691110	93.87	11.67	65.08	53.25
L027	20.34	47.5	Group III	cultivar	Lotus corniculatus L.	Hungary	yes	36857700	5.52	36348646	5.45	0.0003	0.9787	0.9384	0.384	34133010	36348646	93.9	12.13	64.92	53.41
L028	unknown	unknown	Group III	cultivar	Lotus corniculatus L.	unknown	yes	38849566	5.82	38346020	5.75	0.0003	0.9802	0.9421	0.3919	36083755	38346020	94.1	12.73	64.4	52.42
L029	-60.17	-36.54	Group III	cultivar	Lotus corniculatus L.	Argentina	yes	40019472	6	39557698	5.93	0.0003	0.9795	0.9403	0.3899	36646503	39557698	92.64	12.85	65.05	54.19
L032	38.59	45.02	Group I	unknown	Lotus corniculatus L.	Russia	no	34055140	5.1	33701866	5.06	0.0003	0.9806	0.9417	0.3824	31508993	33701866	93.49	11.32	65.38	53.33
L034	100.24	38.56	Group III	cultivar	Lotus corniculatus L.	China	yes	38164812	5.72	37858140	5.68	0.0003	0.9798	0.9403	0.3815	35458131	37858140	93.66	12.61	65.5	54.86
L035	49.51	40.23	Group II	unknown	Lotus corniculatus L.	Azerbaijan	yes	40423900	6.06	40056286	6.01	0.0002	0.9806	0.9424	0.3845	37650382	40056286	93.99	13.24	65.75	55.2
L036	49.51	40.23	Group II	unknown	Lotus corniculatus L.	Azerbaijan	yes	36974698	5.54	36624376	5.49	0.0003	0.9796	0.9396	0.3807	34392999	36624376	93.91	12.34	65.17	53.79
L037	49.51	40.23	Group II	unknown	Lotus corniculatus L.	Azerbaijan	yes	42144194	6.32	41667730	6.25	0.0002	0.9823	0.9464	0.3848	39112438	41667730	93.87	13.65	65.87	55.82
L038	49.51	40.23	Group II	unknown	Lotus corniculatus L.	Azerbaijan	yes	36155862	5.42	35674606	5.35	0.0002	0.9828	0.9472	0.3818	33488531	35674606	93.87	12.02	65.44	53.77
L039	22.07	37.02	Group II	unknown	Lotus corniculatus L.	Greece	yes	40107802	6.01	39481738	5.92	0.0002	0.9822	0.9459	0.3833	37010784	39481738	93.74	13.23	65.56	55
L041	71.3	51.1	Group Mix	unknown	Lotus corniculatus L.	Kazakhstan	yes	39103596	5.86	38610130	5.79	0.0003	0.9803	0.9417	0.384	36178642	38610130	93.7	12.86	65.83	54.92
L043	71.3	51.1	Group II	unknown	Lotus corniculatus L.	Kazakhstan	yes	36585922	5.48	36251056	5.44	0.0002	0.9817	0.945	0.3821	34012376	36251056	93.82	12.07	65.81	54.7
L044	71.3	51.1	Group II	unknown	Lotus corniculatus L.	Kazakhstan	yes	33528216	5.02	33214662	4.98	0.0003	0.98	0.9407	0.3811	31192710	33214662	93.91	11.15	65.36	53.02
L045	71.3	51.1	Group II	unknown	Lotus corniculatus L.	Kazakhstan	yes	37041896	5.55	36626226	5.49	0.0003	0.9802	0.9402	0.3812	34360516	36626226	93.81	12.29	65.14	54.54
L046	71.3	51.1	Group II	unknown	Lotus corniculatus L.	Kazakhstan	yes	37109574	5.56	36757308	5.51	0.0002	0.9817	0.945	0.3838	34497202	36757308	93.85	12.11	65.45	54.13
L049	71.3	51.1	Group II	unknown	Lotus corniculatus L.	Kazakhstan	yes	38937592	5.84	38575602	5.79	0.0002	0.9818	0.9453	0.3858	36219585	38575602	93.89	12.87	65.28	54.32
L050	71.3	51.1	Group II	unknown	Lotus corniculatus L.	Kazakhstan	yes	42050238	6.3	41369064	6.21	0.0002	0.9814	0.9444	0.3876	38874638	41369064	93.97	13.58	65.85	55.12
L051	71.3	51.1	Group II	unknown	Lotus corniculatus L.	Kazakhstan	yes	34171466	5.12	33861036	5.08	0.0003	0.9805	0.9418	0.3837	31803413	33861036	93.92	11.33	65.36	52.85
L052	71.3	51.1	Group II	unknown	Lotus corniculatus L.	Kazakhstan	yes	36186918	5.42	35823620	5.37	0.0003	0.9803	0.9414	0.3823	33647931	35823620	93.93	11.94	65.63	53.84
L053	71.3	51.1	Group II	unknown	Lotus corniculatus L.	Kazakhstan	yes	36433762	5.46	35915318	5.39	0.0002	0.981	0.9436	0.3821	33682914	35915318	93.78	12.06	65.56	54.12
L054	71.3	51.1	Group II	unknown	Lotus corniculatus L.	Kazakhstan	yes	37340030	5.6	36930048	5.54	0.0002	0.9814	0.944	0.3807	34611242	36930048	93.72	12.33	65.9	54.83
L055	71.3	51.1	Group II	unknown	Lotus corniculatus L.	Kazakhstan	yes	35452164	5.31	35126650	5.27	0.0002	0.9827	0.9468	0.3844	32878275	35126650	93.6	11.77	65.28	53.51
L056	71.3	51.1	Group II	unknown	Lotus corniculatus L.	Kazakhstan	yes	41450044	6.21	41095274	6.16	0.0002	0.9816	0.9443	0.3825	38578699	41095274	93.88	13.61	66.09	56.07
L057	71.3	51.1	Group II	unknown	Lotus corniculatus L.	Kazakhstan	yes	38059306	5.7	37736152	5.66	0.0002	0.9827	0.947	0.3836	35424723	37736152	93.87	12.65	65.31	54.71
L058	71.3	51.1	Group II	unknown	Lotus corniculatus L.	Kazakhstan	yes	36881690	5.53	36552128	5.48	0.0002	0.981	0.9424	0.3806	34307757	36552128	93.86	12.4	65.43	54
L060	71.3	51.1	Group II	unknown	Lotus corniculatus L.	Kazakhstan	yes	40140860	6.02	39711628	5.96	0.0003	0.9797	0.9401	0.3837	37277775	39711628	93.87	13.19	65.5	55.31
L061	71.3	51.1	Group II	unknown	Lotus corniculatus L.	Kazakhstan	yes	36990424	5.54	36499958	5.47	0.0002	0.9813	0.9437	0.3811	34221358	36499958	93.76	12.22	65.32	54.27
L063	116.41	39.31	Group III	unknown	Lotus corniculatus L.	China	yes	35829406	5.37	35453854	5.32	0.0002	0.9807	0.9423	0.3836	33204472	35453854	93.66	11.52	65.79	54.48
L064	116.41	39.31	Group III	unknown	Lotus corniculatus L.	China	yes	36077292	5.41	35423382	5.31	0.0003	0.9803	0.9416	0.3847	33144934	35423382	93.57	11.69	65.42	53.75
L065	116.41	39.31	Group III	unknown	Lotus corniculatus L.	China	yes	36504390	5.47	36015068	5.4	0.0003	0.9805	0.9414	0.3842	33736545	36015068	93.67	12.02	65.33	53.63
L068	108.04	34.16	Group III	unknown	Lotus corniculatus L.	China	yes	37181410	5.57	36884500	5.53	0.0003	0.9804	0.942	0.3833	34627982	36884500	93.88	12.28	65.17	54.02
L069	49.51	40.23	Group II	unknown	Lotus corniculatus L.	Azerbaijan	yes	38641078	5.79	38306258	5.75	0.0002	0.9812	0.9438	0.3833	35984142	38306258	93.94	12.71	65.92	55.23
L070	49.51	40.23	Group II	unknown	Lotus corniculatus L.	Azerbaijan	yes	46620610	6.99	45961252	6.89	0.0002	0.982	0.945	0.3866	43166458	45961252	93.92	15.19	66.14	56.96
L073	49.51	40.23	Group II	unknown	Lotus corniculatus L.	Azerbaijan	yes	54643614	8.19	53949622	8.09	0.0002	0.9817	0.9444	0.3869	50469184	53949622	93.55	17.5	66.78	58.83
L075	44.48	41.43	Group II	unknown	Lotus corniculatus L.	Georgia	yes	43829504	6.57	43425496	6.51	0.0002	0.982	0.9449	0.3874	40238344	43425496	92.66	14.38	65.45	55.61
L076	44.48	41.43	Group II	unknown	Lotus corniculatus L.	Georgia	yes	45924092	6.88	45511418	6.83	0.0002	0.9817	0.9443	0.384	42650363	45511418	93.71	14.95	66.56	57.67
L080	44.48	41.43	Group II	unknown	Lotus corniculatus L.	Georgia	yes	53130188	7.96	52568744	7.89	0.0002	0.9815	0.9436	0.3833	49211699	52568744	93.61	17.07	66.92	59
L083	71.3	51.1	Group Mix	unknown	Lotus corniculatus L.	Kazakhstan	yes	46007376	6.9	45513662	6.83	0.0002	0.9811	0.9428	0.385	42733837	45513662	93.89	14.92	66.48	57.52
L086	71.3	51.1	Group II	unknown	Lotus corniculatus L.	Kazakhstan	yes	43147516	6.47	42607296	6.39	0.0002	0.9809	0.9429	0.3884	40004404	42607296	93.89	13.93	66.01	55.93
L093	49.51	40.23	Group II	unknown	Lotus corniculatus L.	Azerbaijan	yes	40805224	6.12	40490576	6.07	0.0002	0.9811	0.9425	0.3853	38055789	40490576	93.99	13.57	65.7	55.33
L096	49.51	40.23	Group II	unknown	Lotus corniculatus L.	Azerbaijan	yes	42473790	6.37	41967304	6.3	0.0003	0.9805	0.9414	0.3878	39433940	41967304	93.96	13.83	65.7	55.48
L097	49.51	40.23	Group II	unknown	Lotus corniculatus L.	Azerbaijan	yes	55752874	8.36	55246958	8.29	0.0002	0.9812	0.9429	0.3868	51862140	55246958	93.87	17.81	67.17	59.51
L098	49.51	40.23	Group II	unknown	Lotus corniculatus L.	Azerbaijan	yes	53038998	7.95	52447264	7.87	0.0003	0.9778	0.935	0.3895	49230488	52447264	93.87	16.97	66.51	58.27
L099	49.51	40.23	Group II	unknown	Lotus corniculatus L.	Azerbaijan	yes	50039604	7.5	49610902	7.44	0.0003	0.9804	0.9413	0.387	46624463	49610902	93.98	16.12	66.65	58.07
L100	37.4	55.46	Group I	unknown	Lotus corniculatus L.	Russia	no	46727366	7	46101664	6.92	0.0002	0.9818	0.9445	0.3874	43075715	46101664	93.44	15.19	65.74	57.08
L101	49.51	40.23	Group II	unknown	Lotus corniculatus L.	Azerbaijan	yes	43604090	6.54	43027602	6.45	0.0003	0.9808	0.9422	0.3888	39565080	43027602	91.95	14.11	65.5	55.47
L102	37.4	55.46	Group I	unknown	Lotus corniculatus L.	Russia	no	42315298	6.34	41969794	6.3	0.0003	0.9808	0.9422	0.3862	39359732	41969794	93.78	13.8	66.27	56.34
L104	37.4	55.46	Group Mix	unknown	Lotus corniculatus L.	Russia	yes	45795166	6.86	45370206	6.81	0.0003	0.9806	0.9414	0.3861	42522880	45370206	93.72	14.88	66.42	57.1
L105	14.25	50.05	Group III	unknown	Lotus corniculatus L.	Czechoslovakia	yes	48740280	7.31	48250448	7.24	0.0003	0.9808	0.9424	0.3859	45293437	48250448	93.87	15.76	66.37	57.62
L106	14.25	50.05	Group III	unknown	Lotus corniculatus L.	Czechoslovakia	yes	46258612	6.93	45702632	6.86	0.0003	0.9806	0.942	0.3868	42901744	45702632	93.87	14.85	65.95	56.65
L107	14.25	50.05	Group III	unknown	Lotus corniculatus L.	Czechoslovakia	yes	47996116	7.19	47521066	7.13	0.0003	0.9806	0.9418	0.3888	44466396	47521066	93.57	15.52	65.76	56.66
L108	14.25	50.05	Group III	unknown	Lotus corniculatus L.	Czechoslovakia	yes	43745392	6.56	43390656	6.51	0.0002	0.9817	0.9444	0.3846	40729948	43390656	93.87	14.15	66.52	56.92
L109	37.4	55.46	Group III	unknown	Lotus corniculatus L.	Russia	yes	39800380	5.97	39316994	5.9	0.0003	0.9793	0.9386	0.3839	36834161	39316994	93.69	12.92	65.81	55.7
L110	23.2	42.42	Group II	unknown	Lotus corniculatus L.	Bulgaria	yes	47788068	7.16	47282884	7.09	0.0002	0.9809	0.9424	0.3837	44317559	47282884	93.73	15.48	66.77	58.2
L111	27.33	53.54	Group Mix	unknown	Lotus corniculatus L.	Belarus	yes	46908802	7.03	46412540	6.96	0.0002	0.9809	0.9424	0.3854	43540709	46412540	93.81	15.49	65.8	56.89
L112	12.33	55.41	Group III	unknown	Lotus corniculatus L.	Denmark	yes	47575476	7.13	47086444	7.06	0.0003	0.9802	0.9403	0.3902	44146260	47086444	93.76	15.43	65.94	56.71
L113	13.18	52.27	Group III	unknown	Lotus corniculatus L.	Germany	yes	43262612	6.48	42689518	6.4	0.0003	0.9778	0.9346	0.3878	40135569	42689518	94.02	14.02	65.46	55.22
L114	2.29	48.49	Group Mix	unknown	Lotus corniculatus L.	France	yes	45352118	6.8	44922112	6.74	0.0003	0.974	0.9257	0.3862	42109824	44922112	93.74	14.63	66.55	57.11
L115	-3.41	40.25	Group Mix	unknown	Lotus corniculatus L.	Spain	no	44831016	6.72	44405636	6.66	0.0003	0.9801	0.9397	0.3868	41629017	44405636	93.75	14.72	66.28	56.93
L116	69.18	41.2	Group III	unknown	Lotus corniculatus L.	Uzbekistan	yes	40142212	6.02	39794998	5.97	0.0003	0.9794	0.9386	0.3867	37248215	39794998	93.6	13.2	65.16	54.36
L118	44.48	41.43	Group Mix	unknown	Lotus corniculatus L.	Georgia	yes	50052528	7.5	49522038	7.43	0.0003	0.9792	0.9377	0.3838	46296282	49522038	93.49	16.04	67.17	58.92
L119	44.48	41.43	Group I	unknown	Lotus corniculatus L.	Georgia	yes	48319922	7.24	47755678	7.16	0.0003	0.9792	0.9376	0.3838	44582553	47755678	93.36	15.6	66.68	58.09
L120	44.48	41.43	Group II	unknown	Lotus corniculatus L.	Georgia	yes	43547904	6.53	43073848	6.46	0.0003	0.979	0.9376	0.3874	40424003	43073848	93.85	14.2	65.9	55.98
L121	44.48	41.43	Group Mix	unknown	Lotus corniculatus L.	Georgia	yes	43014562	6.45	42507810	6.38	0.0003	0.9787	0.9367	0.388	39803215	42507810	93.64	14.04	66.16	56.1
L122	44.48	41.43	Group II	unknown	Lotus corniculatus L.	Georgia	yes	52164692	7.82	51531378	7.73	0.0003	0.9784	0.9357	0.3876	48333473	51531378	93.79	16.82	66.53	58.34
L124	44.48	41.43	Group II	unknown	Lotus corniculatus L.	Georgia	yes	52139154	7.82	51603638	7.74	0.0003	0.9786	0.9364	0.3882	48373275	51603638	93.74	16.75	66.58	58.04
L125	44.48	41.43	Group II	unknown	Lotus corniculatus L.	Georgia	yes	42454124	6.36	42153728	6.32	0.0003	0.9784	0.9356	0.3793	39536584	42153728	93.79	13.98	66.23	56.71
L126	37.4	55.46	Group III	unknown	Lotus corniculatus L.	Russia	yes	44876456	6.73	44502846	6.68	0.0003	0.9786	0.9362	0.3855	41845702	44502846	94.03	14.59	66.21	56.8
L127	28.5	47	Group Mix	unknown	Lotus corniculatus L.	Moldavia	yes	42318556	6.34	41860502	6.28	0.0003	0.9792	0.938	0.3865	39248689	41860502	93.76	13.71	65.96	56.05
L128	12.12	44.25	Group III	unknown	Lotus corniculatus L.	Italy	yes	44099528	6.61	43642858	6.55	0.0003	0.9782	0.9356	0.3858	40944273	43642858	93.82	14.26	66.05	56.26
L130	12.12	44.25	Group III	unknown	Lotus corniculatus L.	Italy	yes	44079626	6.61	43621800	6.54	0.0003	0.979	0.9376	0.3844	40919902	43621800	93.81	14.46	65.86	56.36
L133	37.4	55.46	Group I	unknown	Lotus corniculatus L.	Russia	no	45398172	6.8	44747218	6.71	0.0003	0.9791	0.9375	0.3871	41897314	44747218	93.63	14.82	65.94	56.58
L134	37.4	55.46	Group Mix	unknown	Lotus corniculatus L.	Russia	no	44140424	6.62	43704364	6.56	0.0003	0.9795	0.9384	0.3862	40854955	43704364	93.48	14.38	66.17	56.6
L135	37.4	55.46	Group I	unknown	Lotus corniculatus L.	Russia	no	41350682	6.2	40865298	6.13	0.0003	0.9795	0.9383	0.387	38239860	40865298	93.58	13.73	65.66	55.45
L136	37.4	55.46	Group I	unknown	Lotus corniculatus L.	Russia	no	46017666	6.9	45530342	6.83	0.0003	0.9798	0.9391	0.3869	42428126	45530342	93.19	14.97	66.45	57.6
L137	37.4	55.46	Group I	unknown	Lotus corniculatus L.	Russia	no	44074966	6.61	43551974	6.53	0.0003	0.98	0.9395	0.3854	40746676	43551974	93.56	14.37	66.29	56.73
L139	37.4	55.46	Group I	unknown	Lotus corniculatus L.	Russia	no	45441662	6.81	44863382	6.73	0.0003	0.9799	0.9392	0.3848	41980422	44863382	93.57	14.7	66.98	57.38
L140	37.4	55.46	Group I	unknown	Lotus corniculatus L.	Russia	no	45871744	6.88	45460660	6.82	0.0003	0.9795	0.9384	0.3824	42551553	45460660	93.6	14.9	66.62	57.76
L142	117.1	31.57	Group Mix	wild	Lotus corniculatus L.	China	yes	36801064	5.52	36800234	5.52	0.0003	0.974	0.9231	0.3886	34525780	36800234	93.82	12.37	64.74	52.14
L143	117.11	31.56	Group III	unknown	Lotus corniculatus L.	China	yes	37542478	5.63	37086222	5.56	0.0002	0.9811	0.9439	0.3871	34816847	37086222	93.88	12.29	64.77	53.16
L145	49.51	40.23	Group II	unknown	Lotus corniculatus L.	Azerbaijan	yes	47288218	7.09	46868254	7.03	0.0003	0.9795	0.9385	0.3861	44000751	46868254	93.88	15.34	66.35	57.35
L146	49.51	40.23	Group II	unknown	Lotus corniculatus L.	Azerbaijan	yes	46570400	6.98	46024372	6.9	0.0003	0.9802	0.9406	0.3852	43185534	46024372	93.83	15.04	66.47	57.4
L148	49.51	40.23	Group II	unknown	Lotus corniculatus L.	Azerbaijan	yes	43591640	6.53	43108000	6.47	0.0003	0.9792	0.9381	0.3862	40488822	43108000	93.92	14.27	66.05	56.3
L149	49.51	40.23	Group II	unknown	Lotus corniculatus L.	Azerbaijan	yes	44244300	6.63	43788986	6.57	0.0003	0.9787	0.9366	0.3872	41032014	43788986	93.7	14.32	66.39	56.76
L150	49.51	40.23	Group II	unknown	Lotus corniculatus L.	Azerbaijan	yes	48511112	7.27	48056350	7.21	0.0003	0.9793	0.9382	0.3835	45059841	48056350	93.76	15.66	66.79	58.13
L152	49.51	40.23	Group II	unknown	Lotus corniculatus L.	Azerbaijan	yes	58549518	8.78	57952166	8.69	0.0003	0.9793	0.938	0.3826	54362114	57952166	93.81	18.88	67.14	59.98
L153	49.51	40.23	Group Mix	unknown	Lotus corniculatus L.	Azerbaijan	yes	57035056	8.55	56506432	8.48	0.0003	0.9794	0.9384	0.3839	53039236	56506432	93.86	18.14	67.27	59.87
L155	49.51	40.23	Group I	unknown	Lotus corniculatus L.	Azerbaijan	no	47357538	7.1	46924940	7.04	0.0003	0.979	0.9374	0.3863	44037436	46924940	93.85	15.46	66.4	57.39
L157	44.48	41.43	Group II	unknown	Lotus corniculatus L.	Georgia	yes	54376882	8.15	53725100	8.06	0.0003	0.9785	0.936	0.3842	50399866	53725100	93.81	17.78	66.34	58.44
L158	44.48	41.43	Group II	unknown	Lotus corniculatus L.	Georgia	yes	46722646	7	46342508	6.95	0.0003	0.9794	0.9379	0.3846	43440454	46342508	93.74	15.3	66.11	57.25
L159	44.48	41.43	Group Mix	unknown	Lotus corniculatus L.	Georgia	yes	51094654	7.66	50728000	7.61	0.0003	0.9784	0.9358	0.3812	47551740	50728000	93.74	16.52	67.04	59.25
L160	44.48	41.43	Group II	unknown	Lotus corniculatus L.	Georgia	yes	46122776	6.91	45820654	6.87	0.0003	0.9793	0.9381	0.3824	42955917	45820654	93.75	15.02	66.45	58.02
L161	44.48	41.43	Group II	unknown	Lotus corniculatus L.	Georgia	yes	44211508	6.63	43908896	6.59	0.0003	0.9787	0.9367	0.3833	41250887	43908896	93.95	14.4	66.19	57.18
L162	44.48	41.43	Group II	unknown	Lotus corniculatus L.	Georgia	yes	47464560	7.11	47156732	7.07	0.0003	0.977	0.9325	0.3822	44202215	47156732	93.73	15.34	66.93	58.35
L163	44.48	41.43	Group II	unknown	Lotus corniculatus L.	Georgia	yes	47382366	7.1	47069774	7.06	0.0003	0.9778	0.9345	0.3829	44117188	47069774	93.73	15.23	66.96	58.57
L167	44.48	41.43	Group II	unknown	Lotus corniculatus L.	Georgia	yes	56203464	8.43	55798546	8.37	0.0003	0.9785	0.9362	0.3825	52326689	55798546	93.78	17.88	67.32	59.97
L168	44.48	41.43	Group II	unknown	Lotus corniculatus L.	Georgia	yes	48730814	7.3	48395830	7.26	0.0003	0.9778	0.9346	0.3896	45517470	48395830	94.05	15.76	66.03	56.24
L170	44.48	41.43	Group II	unknown	Lotus corniculatus L.	Georgia	yes	39986554	5.99	39706602	5.96	0.0003	0.9789	0.9366	0.3809	37228300	39706602	93.76	13.04	66.38	56.67
L171	30.31	50.27	Group II	unknown	Lotus corniculatus L.	Ukraine	yes	49572766	7.43	49243696	7.39	0.0003	0.9786	0.9361	0.3804	46264484	49243696	93.95	16	66.86	58.36
L172	71.3	51.1	Group II	unknown	Lotus corniculatus L.	Kazakhstan	yes	49524172	7.42	49178298	7.38	0.0003	0.9786	0.9366	0.3888	46067078	49178298	93.67	16.01	66.38	57.59
L173	71.3	51.1	Group Mix	unknown	Lotus corniculatus L.	Kazakhstan	yes	48706316	7.3	48340342	7.25	0.0003	0.9781	0.9351	0.3862	45362588	48340342	93.84	15.66	66.64	58.05
L174	71.3	51.1	Group II	unknown	Lotus corniculatus L.	Kazakhstan	yes	48846138	7.32	48535622	7.28	0.0003	0.9789	0.9372	0.3828	45486044	48535622	93.72	15.93	66.64	58.38
L177	71.3	51.1	Group Mix	unknown	Lotus corniculatus L.	Kazakhstan	yes	53861758	8.07	53496346	8.02	0.0003	0.9788	0.9371	0.3833	50197255	53496346	93.83	17.33	67.06	59.29
L178	71.3	51.1	Group II	unknown	Lotus corniculatus L.	Kazakhstan	yes	47598168	7.13	47290762	7.09	0.0003	0.9797	0.9391	0.3842	44452624	47290762	94	15.5	65.96	57.23
L179	71.3	51.1	Group II	unknown	Lotus corniculatus L.	Kazakhstan	yes	54358140	8.15	53948514	8.09	0.0003	0.9777	0.9345	0.3869	50696323	53948514	93.97	17.28	66.87	58.82
L181	71.3	51.1	Group II	unknown	Lotus corniculatus L.	Kazakhstan	yes	52421024	7.86	52058164	7.81	0.0003	0.9786	0.9363	0.3817	48774254	52058164	93.69	17.15	66.3	58.78
L182	71.3	51.1	Group Mix	unknown	Lotus corniculatus L.	Kazakhstan	yes	45514568	6.82	45231992	6.78	0.0003	0.9783	0.936	0.3833	42390447	45231992	93.72	14.76	66.81	57.7
L184	71.3	51.1	Group II	unknown	Lotus corniculatus L.	Kazakhstan	yes	43438870	6.51	43135450	6.47	0.0003	0.9764	0.9313	0.3843	40283812	43135450	93.39	14.07	66.44	57
L188	71.3	51.1	Group II	unknown	Lotus corniculatus L.	Kazakhstan	yes	41220292	6.18	40942510	6.14	0.0003	0.9791	0.9372	0.3861	38462855	40942510	93.94	13.57	65.72	55.45
L189	71.3	51.1	Group II	unknown	Lotus corniculatus L.	Kazakhstan	yes	46657708	6.99	46358316	6.95	0.0003	0.9788	0.9369	0.3826	43489441	46358316	93.81	15.21	66.43	57.82
L190	99.26	39.23	Group III	wild	Lotus corniculatus L.	China	yes	45063828	6.75	44739932	6.71	0.0003	0.979	0.9379	0.3852	41988042	44739932	93.85	14.37	66.14	57.02
L192	unknown	unknown	Group I	unknown	Lotus corniculatus L.	unknown	no	51571094	7.73	51249634	7.69	0.0003	0.9794	0.9382	0.384	48009451	51249634	93.68	16.5	67.49	59.32
L193	-75.4	45.19	Group Mix	unknown	Lotus corniculatus L.	Canada	yes	39696860	5.95	39028236	5.85	0.0002	0.9811	0.944	0.3875	36463095	39028236	93.43	12.93	65.73	54.76
L194	-99.24	39.3	Group Mix	unknown	Lotus corniculatus L.	America	yes	35320404	5.29	35067752	5.26	0.0003	0.9787	0.9377	0.3804	32850425	35067752	93.68	11.77	65.48	53.73
L195	71.3	51.1	Group II	unknown	Lotus corniculatus L.	Kazakhstan	yes	38103456	5.71	37816008	5.67	0.0003	0.9789	0.9372	0.3987	35625608	37816008	94.21	12.72	63.64	50.23
L196	-99.24	39.3	Group III	unknown	Lotus corniculatus L.	America	yes	40652378	6.09	39923968	5.99	0.0003	0.9803	0.9417	0.3859	37363861	39923968	93.59	13.25	65.36	54.59
L197	119.45	49.12	Group II	landrace	Lotus corniculatus L.	China	yes	42069788	6.31	41550288	6.23	0.0002	0.9813	0.9441	0.3815	38853876	41550288	93.51	13.74	66.39	56.73
L198	unknown	unknown	Group II	unknown	Lotus corniculatus L.	unknown	yes	40298032	6.04	39854426	5.98	0.0003	0.9795	0.9397	0.3835	37386321	39854426	93.81	13.25	66.05	55.66
L199	unknown	unknown	Group Mix	unknown	Lotus corniculatus L.	unknown	yes	35358208	5.3	34914286	5.24	0.0002	0.9809	0.9431	0.3958	32883964	34914286	94.18	11.7	63.72	49.52
L200	149.08	-35.17	Group III	unknown	Lotus corniculatus L.	Australia	yes	42993156	6.44	42633602	6.4	0.0003	0.9802	0.9412	0.383	40053610	42633602	93.95	14.06	65.88	56.08
L201	-75.4	45.19	Group Mix	cultivar	Lotus corniculatus L.	Canada	yes	37239702	5.58	36896830	5.53	0.0003	0.9801	0.9409	0.3864	34616060	36896830	93.82	12.32	65.44	53.94
L202	-75.4	45.19	Group III	cultivar	Lotus corniculatus L.	Canada	yes	40086546	6.01	39561500	5.93	0.0003	0.9781	0.9367	0.3861	37190670	39561500	94.01	13.07	65.65	54.79
L203	-75.4	45.19	Group III	cultivar	Lotus corniculatus L.	Canada	yes	41170434	6.17	40596142	6.09	0.0003	0.9793	0.9394	0.3877	38098485	40596142	93.85	13.28	65.72	54.93
L204	-75.4	45.19	Group Mix	cultivar	Lotus corniculatus L.	Canada	yes	35600398	5.34	35051414	5.26	0.0003	0.9786	0.9377	0.3856	32650899	35051414	93.15	11.7	65.11	52.75
L206	unknown	unknown	Group III	cultivar	Lotus corniculatus L.	unknown	yes	38918472	5.83	38454800	5.77	0.0003	0.9802	0.9415	0.3832	36018082	38454800	93.66	12.61	65.88	55.26
L208	174.46	-41.17	Group III	unknown	Lotus corniculatus L.	New Zealand	yes	34538520	5.18	34165512	5.12	0.0003	0.9797	0.9404	0.3816	32033232	34165512	93.76	11.48	64.87	53.28
L21	2.29	48.49	Group III	unknown	Lotus corniculatus L.	France	yes	37530642	5.62	37529540	5.63	0.0003	0.9757	0.9272	0.3946	33368690	37529540	88.91	12.05	64.9	52.31
L211	-99.24	39.3	Group III	cultivar	Lotus corniculatus L.	America	yes	36854888	5.52	36853720	5.53	0.0003	0.9757	0.9279	0.3876	34580981	36853720	93.83	12.5	64.31	52.03
L213	105.09	31.38	Group II	unknown	Lotus corniculatus L.	China	yes	39334438	5.9	38836420	5.83	0.0003	0.9795	0.9385	0.3817	36453167	38836420	93.86	12.92	66.04	55.29
L217	-116.28	39.48	Group III	wild	Lotus corniculatus L.	China	yes	36932820	5.53	36931664	5.54	0.0003	0.9751	0.9256	0.3854	34583925	36931664	93.64	12.21	65.12	53.65
L218	12.12	44.25	Group III	unknown	Lotus corniculatus L.	Italy	yes	36174368	5.42	35875660	5.38	0.0003	0.9801	0.9408	0.3808	33426220	35875660	93.17	11.94	65.22	53.57
L220	12.12	44.25	Group III	unknown	Lotus corniculatus L.	Italy	yes	37388810	5.6	37056266	5.56	0.0003	0.9788	0.9381	0.3839	34762051	37056266	93.81	12.27	65.24	54.38
L221	13.18	52.27	Group Mix	unknown	Lotus corniculatus L.	Germany	yes	38007538	5.7	37641734	5.65	0.0003	0.9802	0.9417	0.3838	34706391	37641734	92.2	12.23	65.68	54.28
L222	13.18	52.27	Group III	unknown	Lotus corniculatus L.	Germany	yes	35916940	5.38	35581964	5.34	0.0003	0.9803	0.9417	0.3877	33327707	35581964	93.66	11.87	64.58	52.56
L223	2.29	48.49	Group III	unknown	Lotus corniculatus L.	France	yes	39776846	5.96	39191818	5.88	0.0003	0.9791	0.9392	0.385	36772381	39191818	93.83	13.02	64.75	54.26
L224	37.4	55.46	Group III	unknown	Lotus corniculatus L.	Russia	yes	40073192	6.01	39553364	5.93	0.0002	0.9807	0.9427	0.386	37160018	39553364	93.95	13.02	65.24	54.33
L228	44.48	41.43	Group III	unknown	Lotus corniculatus L.	Georgia	yes	35239344	5.28	34738486	5.21	0.0003	0.9762	0.9324	0.3834	32576283	34738486	93.78	11.63	64.86	53.05
L229	20.28	44.5	Group III	unknown	Lotus corniculatus L.	Yugoslavia	yes	41996716	6.29	41550368	6.23	0.0003	0.9792	0.9392	0.3841	39034622	41550368	93.95	13.57	65.6	55.67
L231	20.28	44.5	Group III	unknown	Lotus corniculatus L.	Yugoslavia	yes	33647184	5.04	33424604	5.01	0.0003	0.9803	0.9411	0.381	31459983	33424604	94.12	11.44	64.04	50.96
L232	20.28	44.5	Group III	unknown	Lotus corniculatus L.	Yugoslavia	yes	41672906	6.25	41159150	6.17	0.0002	0.9813	0.9443	0.3945	38589766	41159150	93.76	13.65	64	52.96
L233	37.4	55.46	Group III	unknown	Lotus corniculatus L.	Russia	yes	35757426	5.36	35282276	5.29	0.0002	0.9818	0.9448	0.3842	33130800	35282276	93.9	11.78	64.89	53.08
L234	37.4	55.46	Group Mix	unknown	Lotus corniculatus L.	Russia	yes	39413456	5.91	38942278	5.84	0.0003	0.9744	0.9279	0.3842	36498638	38942278	93.72	12.84	66.08	55.1
L235	37.4	55.46	Group Mix	unknown	Lotus corniculatus L.	Russia	yes	35856542	5.37	35255818	5.29	0.0002	0.9808	0.9432	0.3857	32819793	35255818	93.09	11.6	65.45	53.69
L236	-99.24	39.3	Group Mix	unknown	Lotus corniculatus L.	America	yes	35366584	5.3	34810606	5.22	0.0002	0.9814	0.9441	0.3883	32634821	34810606	93.75	11.6	65.09	52.28
L237	30.31	50.27	Group III	unknown	Lotus corniculatus L.	Ukraine	yes	37203410	5.58	36830508	5.52	0.0002	0.9815	0.9444	0.3817	34588901	36830508	93.91	12.14	65.83	54.72
L238	105.31	32.17	Group III	unknown	Lotus corniculatus L.	China	yes	35073108	5.26	34750252	5.21	0.0003	0.9797	0.9401	0.3827	32630068	34750252	93.9	11.53	65.16	53.51
L239	30.31	50.27	Group III	unknown	Lotus corniculatus L.	Ukraine	yes	38803262	5.82	38382494	5.76	0.0003	0.98	0.9398	0.3819	35927833	38382494	93.6	12.73	65.58	55.16
L240	37.4	55.46	Group I	unknown	Lotus corniculatus L.	Russia	no	35562202	5.33	35217108	5.28	0.0003	0.9801	0.9403	0.3856	33037887	35217108	93.81	11.87	64.95	52.86
L241	-70.4	-33.27	Group III	unknown	Lotus corniculatus L.	Chile	yes	36291308	5.44	35936990	5.39	0.0003	0.9794	0.9396	0.3835	33656979	35936990	93.66	11.98	65.34	54.14
L242	20.28	44.5	Group Mix	unknown	Lotus corniculatus L.	Yugoslavia	yes	35712456	5.35	35379424	5.31	0.0003	0.9796	0.9402	0.3847	33220369	35379424	93.9	11.78	65.54	53.21
L243	20.28	44.5	Group III	unknown	Lotus corniculatus L.	Yugoslavia	yes	35511652	5.32	34888688	5.23	0.0003	0.9789	0.9384	0.3864	32692888	34888688	93.71	11.58	65.14	53.45
L244	20.28	44.5	Group III	unknown	Lotus corniculatus L.	Yugoslavia	yes	35363830	5.3	34972112	5.25	0.0003	0.9792	0.9387	0.3866	32812162	34972112	93.82	11.61	64.79	52.77
L245	20.28	44.5	Group III	unknown	Lotus corniculatus L.	Yugoslavia	yes	34526694	5.17	34326098	5.15	0.0003	0.9802	0.9411	0.3801	32241800	34326098	93.93	11.63	65.16	53.17
L246	20.28	44.5	Group III	unknown	Lotus corniculatus L.	Yugoslavia	yes	36131140	5.41	35733106	5.36	0.0003	0.9798	0.9399	0.3811	33508100	35733106	93.77	11.89	65	54.24
L247	20.28	44.5	Group Mix	unknown	Lotus corniculatus L.	Yugoslavia	yes	35396650	5.3	34965760	5.24	0.0003	0.98	0.9407	0.3825	32756533	34965760	93.68	11.51	65.57	54.2
L248	-99.24	39.3	Group III	unknown	Lotus corniculatus L.	America	yes	35871700	5.38	35432896	5.31	0.0002	0.9814	0.9441	0.3822	33316491	35432896	94.03	11.93	64.74	53.04
L249	26.06	44.25	Group Mix	unknown	Lotus corniculatus L.	Romania	yes	36451294	5.46	35985380	5.4	0.0002	0.9813	0.9439	0.3837	33772244	35985380	93.85	11.88	65.62	54.36
L250	71.3	51.1	Group III	unknown	Lotus corniculatus L.	Kazakhstan	yes	37366658	5.6	36614384	5.49	0.0002	0.9819	0.9458	0.3867	34342059	36614384	93.79	12.12	65.09	53.58
L252	-75.4	45.19	Group III	unknown	Lotus corniculatus L.	Canada	yes	36603876	5.49	36152940	5.42	0.0002	0.9809	0.9432	0.3881	34001464	36152940	94.05	12.11	64.56	52.64
L253	-116.28	39.48	Group III	cultivar	Lotus corniculatus L.	America	yes	36254522	5.43	35815012	5.37	0.0002	0.9808	0.9435	0.3863	33567997	35815012	93.73	11.85	64.97	53.22
L254	-99.24	39.3	Group I	unknown	Lotus corniculatus L.	America	no	33834260	5.07	33537038	5.03	0.0002	0.9819	0.9452	0.3822	31430436	33537038	93.72	11.28	65.4	52.92
L255	12.12	44.25	Group Mix	unknown	Lotus corniculatus L.	Italy	yes	33872512	5.08	33506252	5.03	0.0002	0.9814	0.9438	0.3813	31390710	33506252	93.69	11.31	65.49	53.03
L257	12.12	44.25	Group III	unknown	Lotus corniculatus L.	Italy	yes	35295146	5.29	34930972	5.24	0.0002	0.9808	0.9424	0.3813	32756602	34930972	93.78	11.73	65.24	53.46
L258	38.59	45.02	Group Mix	unknown	Lotus corniculatus L.	Russia	yes	38686884	5.8	38236124	5.74	0.0003	0.9796	0.9385	0.3816	35864134	38236124	93.8	12.61	66.16	55.39
L259	44.48	41.43	Group I	unknown	Lotus corniculatus L.	Georgia	no	35894224	5.38	35333894	5.3	0.0002	0.981	0.9425	0.3829	33141086	35333894	93.79	11.9	65.51	53.59
L260	42	45	Group III	unknown	Lotus corniculatus L.	Russia	yes	35221060	5.28	34681124	5.2	0.0002	0.9815	0.945	0.3876	32261884	34681124	93.02	11.43	64.88	52.72
L261	42	45	Group Mix	unknown	Lotus corniculatus L.	Russia	yes	35040880	5.25	34358182	5.15	0.0002	0.9805	0.9424	0.3852	32202813	34358182	93.73	11.45	65.37	52.9
L263	22.18	48.37	Group III	unknown	Lotus corniculatus L.	Ukraine	yes	36404526	5.46	35735824	5.36	0.0003	0.9798	0.9403	0.3886	33579752	35735824	93.97	11.81	64.81	52.45
L264	49.51	40.23	Group III	unknown	Lotus corniculatus L.	Azerbaijan	yes	34868254	5.23	34568340	5.19	0.0002	0.981	0.9437	0.3815	32337340	34568340	93.55	11.47	65.14	53.49
L266	12.12	44.25	Group III	unknown	Lotus corniculatus L.	Italy	yes	39139068	5.87	38639182	5.8	0.0003	0.9803	0.942	0.3822	36103181	38639182	93.44	12.64	65.71	55.34
L267	12.12	44.25	Group III	unknown	Lotus corniculatus L.	Italy	yes	37449740	5.61	37169502	5.58	0.0002	0.9813	0.9436	0.3819	34866403	37169502	93.8	12.39	65.4	54.5
L270	37.4	55.46	Group III	unknown	Lotus corniculatus L.	Russia	yes	38346020	5.75	37989458	5.7	0.0002	0.9811	0.9434	0.3816	35676804	37989458	93.91	12.71	65.09	54.38
L271	38.59	45.02	Group Mix	unknown	Lotus corniculatus L.	Russia	no	34837850	5.22	34418036	5.16	0.0002	0.9825	0.9466	0.3837	32313198	34418036	93.88	11.57	65.23	52.86
L272	38.59	45.02	Group I	unknown	Lotus corniculatus L.	Russia	no	35521104	5.32	35141462	5.27	0.0003	0.9783	0.9366	0.3852	32841367	35141462	93.45	11.81	65.08	53.61
L273	30.31	50.27	Group I	unknown	Lotus corniculatus L.	Ukraine	no	35976552	5.39	35711718	5.36	0.0003	0.9801	0.9406	0.3758	33425017	35711718	93.6	11.99	65.85	54.96
L274	13.18	52.27	Group III	unknown	Lotus corniculatus L.	Germany	yes	34781308	5.21	34531348	5.18	0.0003	0.9803	0.9416	0.3783	32371053	34531348	93.74	11.67	65.3	53.25
L275	20.28	44.5	Group III	unknown	Lotus corniculatus L.	Yugoslavia	yes	34528620	5.17	34204150	5.13	0.0003	0.9795	0.9397	0.3788	32118163	34204150	93.9	11.57	64.91	52.94
L277	24.06	56.57	Group III	unknown	Lotus corniculatus L.	Latvia	yes	35901388	5.38	35610852	5.34	0.0003	0.9792	0.9388	0.3863	33354855	35610852	93.66	11.96	64.87	52.56
L280	131.54	43.08	Group III	unknown	Lotus corniculatus L.	Russia	yes	34406970	5.16	34091762	5.11	0.0003	0.9806	0.9422	0.3804	32017391	34091762	93.92	11.58	64.68	52.08
L283	38.59	45.02	Group I	unknown	Lotus corniculatus L.	Russia	no	37254862	5.58	36938970	5.54	0.0003	0.9798	0.9396	0.3808	34534422	36938970	93.49	12.37	65.85	55.14
L284	38.59	45.02	Group I	unknown	Lotus corniculatus L.	Russia	no	35824138	5.37	35604374	5.34	0.0002	0.9823	0.9455	0.3813	33409754	35604374	93.84	12.07	65.42	53.8
L289	20.28	44.5	Group Mix	unknown	Lotus corniculatus L.	Yugoslavia	yes	35303720	5.29	35034654	5.26	0.0002	0.9819	0.9451	0.3827	32811763	35034654	93.66	11.67	65.57	53.85
L290	28.67	50.24	Group III	unknown	Lotus corniculatus L.	Russia	yes	35763032	5.36	35436938	5.32	0.0003	0.9799	0.9409	0.3834	33306680	35436938	93.99	11.98	64.77	52.88
L294	19.08	51.55	Group Mix	unknown	Lotus corniculatus L.	Poland	yes	35310022	5.29	34952610	5.24	0.0002	0.9807	0.9422	0.3838	32763957	34952610	93.74	11.5	65.69	53.84
L295	19.08	51.55	Group III	unknown	Lotus corniculatus L.	Poland	yes	36051226	5.4	35677516	5.35	0.0002	0.9808	0.9425	0.3781	33472780	35677516	93.82	11.97	65.63	54.1
L296	20.34	47.5	Group III	unknown	Lotus corniculatus L.	Hungary	yes	35613842	5.34	35343614	5.3	0.0003	0.9788	0.9376	0.3792	33109737	35343614	93.68	11.95	65.17	53.51
L298	20.5	54.5	Group III	unknown	Lotus corniculatus L.	Russia	yes	36756098	5.51	36460882	5.47	0.0003	0.9798	0.9398	0.3836	34222657	36460882	93.86	12.28	64.83	53.28
L299	-43.12	-22.55	Group III	unknown	Lotus corniculatus L.	Brazil	yes	35343566	5.3	35067252	5.26	0.0002	0.9814	0.9443	0.3803	32954522	35067252	93.98	11.84	65.04	53.22
L300	42	45	Group III	unknown	Lotus corniculatus L.	Russia	yes	35325890	5.29	35042080	5.26	0.0002	0.9812	0.9435	0.3864	32910619	35042080	93.92	11.79	64.36	52.24
L301	40.05	64.05	Group I	unknown	Lotus corniculatus L.	Russia	no	35884394	5.38	35633000	5.34	0.0002	0.9815	0.9437	0.381	33370078	35633000	93.65	12.07	65.62	54
L302	45	55	Group I	unknown	Lotus corniculatus L.	Russia	no	36304982	5.44	36003120	5.4	0.0003	0.9805	0.9409	0.3824	33627847	36003120	93.4	12.02	65.7	54.4
L303	40.05	64.05	Group I	unknown	Lotus corniculatus L.	Russia	no	35719738	5.35	35382442	5.31	0.0003	0.9805	0.9417	0.3828	33129136	35382442	93.63	11.83	65.42	53.78
L304	40.05	64.05	Group I	unknown	Lotus corniculatus L.	Russia	no	41498650	6.22	41174908	6.18	0.0003	0.9786	0.9367	0.3881	37862205	41174908	91.95	13.48	65.5	55.56
L305	40.05	64.05	Group I	unknown	Lotus corniculatus L.	Russia	no	36509538	5.47	36266124	5.44	0.0003	0.9805	0.9409	0.381	34020566	36266124	93.81	12.26	65.38	54.17
L306	38.59	45.02	Group I	unknown	Lotus corniculatus L.	Russia	no	35607044	5.34	35154808	5.27	0.0002	0.9822	0.9452	0.3781	32820832	35154808	93.36	11.75	65.49	54.31
L307	42	45	Group III	unknown	Lotus corniculatus L.	Russia	yes	35011440	5.25	34743830	5.21	0.0002	0.9815	0.9438	0.3814	32633710	34743830	93.93	11.72	64.87	52.8
L308	74	20	Group III	cultivar	Lotus corniculatus L.	Russia	yes	35557986	5.33	35198658	5.28	0.0002	0.9822	0.9454	0.3816	33019064	35198658	93.81	11.81	65.23	53.17
L310	-99.24	39.3	Group Mix	unknown	Lotus corniculatus L.	America	yes	35744152	5.36	35283150	5.29	0.0002	0.9813	0.9429	0.3821	33105421	35283150	93.83	11.7	65.6	53.4
L314	126.43	43.34	Group III	unknown	Lotus corniculatus L.	China	yes	38964730	5.84	38963608	5.84	0.0003	0.9764	0.9284	0.3897	36310944	38963608	93.19	12.97	64.85	53.78
L315	13.18	52.27	Group III	unknown	Lotus corniculatus L.	Germany	yes	34235074	5.13	33974610	5.1	0.0003	0.9804	0.9418	0.3813	31856947	33974610	93.77	11.44	64.93	52.85
L316	44.48	41.43	Group III	unknown	Lotus corniculatus L.	Georgia	yes	35186216	5.27	34916430	5.24	0.0003	0.9794	0.9395	0.3849	32757029	34916430	93.82	11.63	64.7	53.04
L318	12.12	44.25	Group Mix	unknown	Lotus corniculatus L.	Italy	yes	35858658	5.37	35488120	5.32	0.0003	0.9805	0.9418	0.3815	33252530	35488120	93.7	11.7	66.04	54.88
L320	12.12	44.25	Group III	unknown	Lotus corniculatus L.	Italy	yes	35591070	5.33	35098972	5.26	0.0002	0.9822	0.946	0.3874	32939199	35098972	93.85	11.71	64.52	52.45
L321	37.4	55.46	Group III	unknown	Lotus corniculatus L.	Russia	yes	35447434	5.31	35215162	5.28	0.0003	0.9806	0.9418	0.3792	33062766	35215162	93.89	11.85	65.1	53.46
L323	37.4	55.46	Group Mix	unknown	Lotus corniculatus L.	Russia	yes	35068482	5.26	34859266	5.23	0.0003	0.9795	0.9391	0.3801	32651583	34859266	93.67	11.75	65.48	53.53
L325	37.4	55.46	Group Mix	unknown	Lotus corniculatus L.	Russia	yes	35494978	5.32	35224334	5.28	0.0003	0.9802	0.9407	0.3802	33014792	35224334	93.73	11.83	65.85	53.94
L328	-70.4	-33.27	Group III	unknown	Lotus corniculatus L.	Chile	yes	36596972	5.48	36247004	5.44	0.0003	0.9803	0.9411	0.3804	33813059	36247004	93.29	12.02	65.53	54.47
L33	unknown	unknown	Group Mix	unknown	Lotus corniculatus L.	China	yes	38565714	5.78	38564740	5.78	0.0003	0.9738	0.924	0.3952	34551516	38564740	89.59	12.16	64.4	51.03
L331	30.31	50.27	Group Mix	unknown	Lotus corniculatus L.	Ukraine	no	35604308	5.34	35308344	5.3	0.0003	0.9807	0.942	0.3844	33091156	35308344	93.72	11.9	65.38	53.33
L332	30.31	50.27	Group Mix	unknown	Lotus corniculatus L.	Ukraine	yes	36404428	5.46	35940158	5.39	0.0002	0.9812	0.9438	0.3824	33649378	35940158	93.63	11.97	65.79	54.48
L333	2.29	48.49	Group II	unknown	Lotus corniculatus L.	France	yes	35872672	5.38	35523366	5.33	0.0002	0.9808	0.9425	0.3815	33318347	35523366	93.79	11.95	65.65	54.19
L334	20.28	44.5	Group III	unknown	Lotus corniculatus L.	Yugoslavia	yes	36018252	5.4	35601768	5.34	0.0003	0.9801	0.9414	0.3879	33489995	35601768	94.07	11.76	64.47	52.12
L335	20.28	44.5	Group III	unknown	Lotus corniculatus L.	Yugoslavia	yes	34924962	5.23	34682520	5.2	0.0002	0.982	0.9452	0.3794	32473915	34682520	93.63	11.57	65.35	53.64
L336	20.28	44.5	Group III	unknown	Lotus corniculatus L.	Yugoslavia	yes	34890798	5.23	34621414	5.19	0.0003	0.9799	0.9402	0.3844	32507358	34621414	93.89	11.78	64.02	52.19
L337	20.28	44.5	Group Mix	unknown	Lotus corniculatus L.	Yugoslavia	yes	34992926	5.24	34689030	5.2	0.0003	0.9806	0.9415	0.3791	32037135	34689030	92.36	11.5	65.48	53.52
L338	20.28	44.5	Group Mix	unknown	Lotus corniculatus L.	Yugoslavia	yes	33829194	5.07	33528600	5.03	0.0003	0.98	0.9401	0.383	31469934	33528600	93.86	11.23	65.22	52.76
L339	unknown	unknown	Group Mix	unknown	Lotus corniculatus L.	unknown	yes	36315154	5.44	35990994	5.4	0.0003	0.9782	0.9358	0.3872	33806929	35990994	93.93	11.86	65.29	53.25
L340	37.4	55.46	Group Mix	unknown	Lotus corniculatus L.	Russia	yes	35480830	5.32	35180590	5.28	0.0003	0.9785	0.9372	0.3848	33084528	35180590	94.04	11.81	65.3	53.06
L341	37.4	55.46	Group Mix	unknown	Lotus corniculatus L.	Russia	yes	35527950	5.32	35179270	5.28	0.0003	0.9798	0.9399	0.3845	33005386	35179270	93.82	11.77	65.58	53.78
L342	37.4	55.46	Group I	unknown	Lotus corniculatus L.	Russia	no	35888374	5.38	35527366	5.33	0.0003	0.9795	0.9385	0.3841	33366609	35527366	93.92	11.95	65.12	53.39
L343	37.4	55.46	Group II	unknown	Lotus corniculatus L.	Russia	yes	35112508	5.26	34758880	5.21	0.0003	0.9804	0.9413	0.3822	32616657	34758880	93.84	11.71	65.17	53.12
L344	37.4	55.46	Group III	unknown	Lotus corniculatus L.	Russia	yes	35004068	5.25	34649288	5.2	0.0003	0.9794	0.9392	0.3817	32451423	34649288	93.66	11.61	65.22	52.82
L345	37.4	55.46	Group III	unknown	Lotus corniculatus L.	Russia	yes	36239178	5.43	35917974	5.39	0.0003	0.9787	0.9374	0.3816	33602701	35917974	93.55	12.01	65.22	54.03
L347	37.4	55.46	Group III	unknown	Lotus corniculatus L.	Russia	yes	36286542	5.44	36043572	5.41	0.0003	0.9785	0.937	0.3803	33844996	36043572	93.9	11.98	65.69	54.01
L348	37.4	55.46	Group III	unknown	Lotus corniculatus L.	Russia	yes	33382858	5	33102762	4.97	0.0003	0.979	0.9385	0.382	31053234	33102762	93.81	11.02	64.92	52.56
L349	37.4	55.46	Group III	unknown	Lotus corniculatus L.	Russia	yes	33605346	5.04	33273982	4.99	0.0003	0.9796	0.9401	0.3827	31217244	33273982	93.82	11.25	64.53	52
L351	37.4	55.46	Group III	unknown	Lotus corniculatus L.	Russia	yes	35439442	5.31	35080516	5.26	0.0003	0.9802	0.9414	0.3839	32932951	35080516	93.88	11.82	64.92	52.58
L353	37.4	55.46	Group III	unknown	Lotus corniculatus L.	Russia	yes	37078292	5.56	36707928	5.51	0.0003	0.9792	0.9394	0.3851	34449062	36707928	93.85	12.32	64.81	53.15
L354	37.4	55.46	Group III	unknown	Lotus corniculatus L.	Russia	yes	35426814	5.31	34977556	5.25	0.0002	0.9812	0.9439	0.3865	32888978	34977556	94.03	11.69	64.41	51.98
L355	37.4	55.46	Group Mix	unknown	Lotus corniculatus L.	Russia	yes	35183902	5.27	34842902	5.23	0.0003	0.9778	0.9348	0.3796	32322948	34842902	92.77	11.63	65.7	53.48
L356	37.4	55.46	Group Mix	unknown	Lotus corniculatus L.	unknown	no	35399896	5.3	35170270	5.28	0.0003	0.9799	0.9401	0.3791	33022815	35170270	93.89	11.92	65.46	53.16
L357	37.4	55.46	Group I	unknown	Lotus corniculatus L.	Russia	no	36175200	5.42	35849540	5.38	0.0003	0.9805	0.9414	0.3835	33178364	35849540	92.55	11.96	65.29	53.48
L358	37.4	55.46	Group I	unknown	Lotus corniculatus L.	Russia	no	34713622	5.2	34377304	5.16	0.0002	0.9813	0.9428	0.3811	32229122	34377304	93.75	11.7	65.16	53.06
L363	37.4	55.46	Group III	unknown	Lotus corniculatus L.	Russia	yes	35605598	5.34	35262202	5.29	0.0003	0.9801	0.9399	0.383	33160943	35262202	94.04	11.86	65.03	53.17
L365	37.4	55.46	Group Mix	unknown	Lotus corniculatus L.	Russia	yes	36026454	5.4	35748710	5.36	0.0003	0.9794	0.9387	0.3787	33536922	35748710	93.81	12.01	65.53	53.49
L368	37.4	55.46	Group Mix	unknown	Lotus corniculatus L.	Russia	yes	33775760	5.06	33483552	5.02	0.0003	0.9748	0.9287	0.3849	31380754	33483552	93.72	11.22	65.21	52.77
L375	37.4	55.46	Group III	unknown	Lotus corniculatus L.	Russia	yes	34128926	5.11	33818312	5.07	0.0002	0.9808	0.9432	0.3831	31772198	33818312	93.95	11.38	64.59	52.15
L376	37.4	55.46	Group III	unknown	Lotus corniculatus L.	Russia	yes	35992944	5.39	35588422	5.34	0.0002	0.9818	0.9445	0.3881	33357187	35588422	93.73	11.67	65.06	53.09
L378	37.4	55.46	Group Mix	unknown	Lotus corniculatus L.	Russia	yes	33472372	5.02	33232082	4.98	0.0002	0.9813	0.9437	0.3767	31226092	33232082	93.96	11.38	65.21	52.5
L379	37.4	55.46	Group Mix	unknown	Lotus corniculatus L.	Russia	yes	35512456	5.32	35241370	5.29	0.0003	0.9793	0.9392	0.3804	32935237	35241370	93.46	11.88	65.34	53.44
L380	37.4	55.46	Group Mix	unknown	Lotus corniculatus L.	Russia	yes	37202606	5.58	36876150	5.53	0.0003	0.9796	0.9392	0.3813	34556255	36876150	93.71	12.35	65.83	54.47
L381	37.4	55.46	Group Mix	unknown	Lotus corniculatus L.	Russia	yes	37389128	5.6	36986718	5.55	0.0003	0.9798	0.9393	0.3803	34722864	36986718	93.88	12.37	65.95	54.99
L383	37.4	55.46	Group Mix	unknown	Lotus corniculatus L.	Russia	yes	36470148	5.47	36177726	5.43	0.0003	0.9787	0.9377	0.3823	33916366	36177726	93.75	12.12	65.73	54.17
L384	37.4	55.46	Group III	unknown	Lotus corniculatus L.	Russia	yes	35633950	5.34	35342332	5.3	0.0003	0.9789	0.9382	0.3815	33188415	35342332	93.91	12	64.84	52.94
L386	37.4	55.46	Group II	unknown	Lotus corniculatus L.	Russia	yes	35800116	5.37	35481910	5.32	0.0003	0.9788	0.9377	0.3821	33220077	35481910	93.63	11.99	65.46	53.77
L387	37.4	55.46	Group III	unknown	Lotus corniculatus L.	Russia	yes	35156190	5.27	34711120	5.21	0.0003	0.9797	0.9401	0.3877	32631835	34711120	94.01	11.53	64.42	51.97
L388	37.4	55.46	Group Mix	unknown	Lotus corniculatus L.	Russia	yes	33321244	4.99	33074296	4.96	0.0003	0.9806	0.9417	0.3789	31103018	33074296	94.04	11.25	65.25	52.46
L390	37.4	55.46	Group Mix	unknown	Lotus corniculatus L.	Russia	yes	35266482	5.28	35029206	5.25	0.0003	0.9804	0.941	0.38	32832643	35029206	93.73	11.69	65.61	53.79
L391	37.4	55.46	Group III	unknown	Lotus corniculatus L.	Russia	yes	34343780	5.15	34051256	5.11	0.0002	0.9815	0.9443	0.3833	31987360	34051256	93.94	11.42	64.63	52.44
L393	37.4	55.46	Group III	unknown	Lotus corniculatus L.	Russia	yes	37278854	5.59	37048294	5.56	0.0002	0.981	0.9425	0.3798	34818412	37048294	93.98	12.51	65.49	54.27
L394	12.12	44.25	Group III	unknown	Lotus corniculatus L.	Italy	yes	35799882	5.36	35409794	5.31	0.0002	0.9812	0.9427	0.3832	33286446	35409794	94	12.01	64.78	52.36
L399	86.52	47.42	Group II	unknown	Lotus corniculatus L.	China	yes	38736584	5.81	38735676	5.81	0.0003	0.9759	0.9279	0.3905	36055421	38735676	93.08	12.79	64.59	52.19
L401	82.56	46.45	-	wild	Lotus frondosus (Freyn) Kupr.	China	no	35661474	5.34	35660408	5.35	0.0003	0.9739	0.924	0.3963	34481136	35660408	96.69	10.86	70.89	58.29
L404	103.49	36.03	Group Mix	unknown	Lotus corniculatus L.	China	yes	35641198	5.34	35329710	5.3	0.0003	0.9804	0.9415	0.382	33022174	35329710	93.47	11.78	65.64	53.78
L405	107.32	25.49	Group III	unknown	Lotus corniculatus L.	China	yes	35456424	5.31	35032148	5.25	0.0003	0.9805	0.9416	0.3837	32851080	35032148	93.77	11.69	64.97	53.26
L406	30.15	59.55	Group III	unknown	Lotus corniculatus L.	Russia	yes	36050972	5.4	35717904	5.36	0.0003	0.9805	0.9418	0.3839	33521156	35717904	93.85	12	65.21	53.19
L408	111.45	40.48	Group II	unknown	Lotus corniculatus L.	China	yes	37345402	5.6	37344428	5.6	0.0003	0.9725	0.92	0.3857	35037603	37344428	93.82	12.55	65.16	53.09
L409	139.46	35.41	Group Mix	unknown	Lotus corniculatus L.	Japan	yes	36602452	5.49	36217352	5.43	0.0002	0.9811	0.9429	0.3816	33996765	36217352	93.87	12.23	65.69	54.11
L410	106.37	26.39	Group Mix	unknown	Lotus corniculatus L.	China	yes	36315794	5.44	35623906	5.34	0.0003	0.9796	0.9398	0.386	33426722	35623906	93.83	11.85	65.54	53.52
L417	-75.4	45.19	Group Mix	unknown	Lotus corniculatus L.	Canada	yes	35319404	5.29	35059964	5.26	0.0002	0.9814	0.9439	0.3815	32913485	35059964	93.88	11.76	65.99	53.65
L419	8.05	50.54	Group III	unknown	Lotus corniculatus L.	unknown	yes	36092296	5.41	35754372	5.36	0.0002	0.9817	0.9445	0.3859	33594859	35754372	93.96	11.91	65.12	53.19
L67	-75.4	45.19	Group III	unknown	Lotus corniculatus L.	Canada	yes	37459284	5.61	37458132	5.62	0.0003	0.9731	0.9216	0.3876	35115018	37458132	93.74	12.46	65.03	53.39

## Sheet: Table S2
Table S3 Selective sweeps between Group I and Group II.
K	Cross Validation error
1	0.41149
2	0.37143
3	0.36431
4	0.36811
5	0.36665

## Sheet: Table S3
Table S3 Selective sweeps between Group I and Group II.
CHROM	BIN_START	BIN_END	N_VARIANTS	WEIGHTED_FST
Chr3	22775001	22785000	3	0.643022
Chr5	6855001	6865000	1	0.620158
Chr6	985001	995000	1	0.606686
Chr3	10840001	10850000	2	0.60402
Chr5	22690001	22700000	2	0.60152
Chr1	4665001	4675000	1	0.590295
Chr1	4670001	4680000	1	0.590295
Chr3	10845001	10855000	18	0.583662
Chr3	4040001	4050000	1	0.573588
Chr5	19360001	19370000	1	0.573588
Chr3	22780001	22790000	3	0.559048
Chr3	34565001	34575000	14	0.556026
Chr3	34570001	34580000	8	0.555514
Chr3	34575001	34585000	15	0.544449
Chr3	10850001	10860000	18	0.543374
Chr3	34560001	34570000	47	0.524265
Chr3	34610001	34620000	111	0.521149
Chr3	34615001	34625000	81	0.520646
Chr2	11615001	11625000	1	0.516989
Chr2	11620001	11630000	1	0.516989
Chr3	34605001	34615000	62	0.512168
Chr3	34620001	34630000	23	0.495109
Chr3	34580001	34590000	18	0.493068
Chr3	34555001	34565000	66	0.484956
Chr1	60825001	60835000	1	0.48277
Chr5	9335001	9345000	1	0.481604
Chr1	58460001	58470000	1	0.481126
Chr1	58465001	58475000	1	0.481126
Chr3	34600001	34610000	49	0.474544
Chr3	34545001	34555000	19	0.472701
Chr3	16735001	16745000	1	0.470297
Chr3	16740001	16750000	1	0.470297
Chr6	980001	990000	2	0.469193
Chr3	23950001	23960000	1	0.462894
Chr3	23955001	23965000	1	0.462894
Chr3	34535001	34545000	33	0.461813
Chr3	34540001	34550000	11	0.461433
Chr5	22685001	22695000	4	0.458394
Chr3	34550001	34560000	41	0.454302
Chr4	15825001	15835000	2	0.451002
Chr4	26150001	26160000	1	0.44998
Chr5	24680001	24690000	9	0.447199
Chr6	13770001	13780000	9	0.441421
Chr3	34585001	34595000	42	0.430999
Chr3	34595001	34605000	50	0.430668
Chr3	18925001	18935000	1	0.42927
Chr5	22475001	22485000	1	0.427352
Chr3	34530001	34540000	45	0.426002
Chr3	34625001	34635000	37	0.419782
Chr4	20320001	20330000	2	0.415448
Chr3	34590001	34600000	56	0.41412
Chr3	26210001	26220000	1	0.407793
Chr5	24685001	24695000	11	0.406908
Chr3	34655001	34665000	19	0.405443
Chr3	34650001	34660000	40	0.403163
Chr1	42590001	42600000	5	0.394213
Chr6	24380001	24390000	1	0.382599
Chr5	21800001	21810000	1	0.382223
Chr1	42740001	42750000	2	0.380777
Chr3	26975001	26985000	1	0.379878
Chr3	26980001	26990000	1	0.379878
Chr4	9505001	9515000	2	0.379022
Chr4	36695001	36705000	3	0.377666
Chr3	21375001	21385000	1	0.376971
Chr3	34645001	34655000	49	0.374521
Chr4	24005001	24015000	1	0.373947
Chr6	1575001	1585000	1	0.372984
Chr6	1580001	1590000	1	0.372984
Chr6	13765001	13775000	14	0.371923
Chr6	7735001	7745000	2	0.37103
Chr1	40915001	40925000	1	0.367798
Chr3	22920001	22930000	1	0.36675
Chr3	22925001	22935000	1	0.36675
Chr3	34640001	34650000	39	0.363821
Chr4	3750001	3760000	3	0.362716
Chr6	9310001	9320000	73	0.353729
Chr3	18930001	18940000	2	0.351437
Chr2	7270001	7280000	1	0.349673
Chr5	3175001	3185000	1	0.348576
Chr5	3180001	3190000	1	0.348576
Chr5	25960001	25970000	3	0.346641
Chr1	165001	175000	1	0.345349
Chr2	8150001	8160000	3	0.344355
Chr4	4755001	4765000	2	0.339128
Chr1	32830001	32840000	1	0.338403
Chr1	32835001	32845000	1	0.338403
Chr3	34500001	34510000	11	0.335769
Chr4	32975001	32985000	1	0.333977
Chr4	335001	345000	4	0.333172
Chr5	9340001	9350000	2	0.332115
Chr3	4045001	4055000	3	0.326149
Chr5	14175001	14185000	1	0.323358
Chr5	2990001	3000000	2	0.322262
Chr2	21360001	21370000	1	0.319937
Chr1	160001	170000	4	0.319331
Chr2	7275001	7285000	2	0.315688
Chr5	2280001	2290000	20	0.315089
Chr4	23695001	23705000	5	0.310794
Chr4	1785001	1795000	1	0.310512
Chr4	145001	155000	6	0.309084
Chr5	14855001	14865000	2	0.308005
Chr3	34630001	34640000	46	0.307794
Chr6	9305001	9315000	96	0.307516
Chr2	21355001	21365000	7	0.306102
Chr5	25955001	25965000	5	0.302238
Chr6	7740001	7750000	10	0.300318
Chr3	10825001	10835000	6	0.300295
Chr3	34505001	34515000	18	0.300028
Chr2	32985001	32995000	1	0.299127
Chr2	32990001	33000000	1	0.299127
Chr1	52530001	52540000	1	0.298337
Chr4	21775001	21785000	2	0.29799
Chr4	21780001	21790000	2	0.29799
Chr2	2635001	2645000	6	0.297448
Chr5	22680001	22690000	3	0.297372
Chr2	37505001	37515000	1	0.297111
Chr2	37510001	37520000	1	0.297111
Chr4	36690001	36700000	4	0.29677
Chr5	20840001	20850000	1	0.296013
Chr1	54345001	54355000	2	0.29517
Chr5	2275001	2285000	2	0.294497
Chr4	37765001	37775000	3	0.293709
Chr1	32855001	32865000	1	0.292577
Chr2	30040001	30050000	1	0.292392
Chr2	30045001	30055000	1	0.292392
Chr5	23020001	23030000	21	0.29021
Chr3	39305001	39315000	1	0.288793
Chr3	28520001	28530000	1	0.287281
Chr3	28525001	28535000	1	0.287281
Chr1	34510001	34520000	4	0.287212
Chr5	7995001	8005000	1	0.285697
Chr5	8000001	8010000	1	0.285697
Chr3	34635001	34645000	40	0.28526
Chr2	30300001	30310000	9	0.28492
Chr3	18750001	18760000	13	0.284062
Chr1	48485001	48495000	11	0.283848
Chr3	10830001	10840000	7	0.283746
Chr5	22855001	22865000	3	0.283286
Chr5	3895001	3905000	1	0.282391
Chr5	3900001	3910000	1	0.282391
Chr6	13960001	13970000	1	0.28203
Chr3	11140001	11150000	1	0.281781
Chr3	11145001	11155000	1	0.281781
Chr4	37210001	37220000	1	0.280771
Chr4	9470001	9480000	10	0.280344
Chr4	9475001	9485000	9	0.279791
Chr3	26325001	26335000	4	0.279692
Chr1	53400001	53410000	2	0.279493
Chr5	25930001	25940000	2	0.279143
Chr5	10910001	10920000	40	0.278613
Chr1	34565001	34575000	3	0.278373
Chr1	34525001	34535000	13	0.278136
Chr1	11205001	11215000	1	0.277809
Chr4	16245001	16255000	2	0.277474
Chr4	16250001	16260000	2	0.277474
Chr5	2285001	2295000	34	0.277047
Chr3	14630001	14640000	1	0.276643
Chr2	23930001	23940000	1	0.275772
Chr1	45010001	45020000	1	0.275227
Chr1	45015001	45025000	1	0.275227
Chr1	44730001	44740000	3	0.275192
Chr3	4015001	4025000	1	0.273957
Chr2	34415001	34425000	1	0.273609
Chr1	27515001	27525000	5	0.272688
Chr4	38265001	38275000	2	0.271952
Chr5	2300001	2310000	30	0.27024
Chr5	23015001	23025000	33	0.270125
Chr4	9480001	9490000	2	0.269247
Chr2	8155001	8165000	4	0.268943
Chr1	195001	205000	21	0.268604
Chr6	6445001	6455000	2	0.265748
Chr5	5725001	5735000	1	0.263878
Chr5	2120001	2130000	3	0.263861
Chr5	2125001	2135000	3	0.263861
Chr3	40540001	40550000	9	0.26328
Chr4	1790001	1800000	2	0.263272
Chr5	2230001	2240000	2	0.262756
Chr6	20640001	20650000	1	0.262035
Chr5	10915001	10925000	23	0.261867
Chr4	39870001	39880000	6	0.261667
Chr1	1430001	1440000	6	0.25968
Chr3	36450001	36460000	17	0.259667
Chr3	29295001	29305000	26	0.25926
Chr1	45001	55000	19	0.258367
Chr1	57220001	57230000	1	0.257528
Chr5	3835001	3845000	2	0.257407
Chr1	31075001	31085000	4	0.257003
Chr5	20835001	20845000	2	0.25652
Chr3	36360001	36370000	4	0.256254
Chr1	27530001	27540000	4	0.25544
Chr1	44240001	44250000	1	0.255226
Chr5	16465001	16475000	1	0.254707
Chr3	18450001	18460000	2	0.25397
Chr6	835001	845000	7	0.25336
Chr1	44650001	44660000	1	0.252928
Chr5	2245001	2255000	9	0.252827
Chr1	53685001	53695000	1	0.252033
Chr1	53690001	53700000	1	0.252033
Chr6	18010001	18020000	9	0.251765
Chr1	34530001	34540000	16	0.250736
Chr6	6300001	6310000	6	0.25064
Chr3	34660001	34670000	24	0.250426
Chr1	45140001	45150000	1	0.249571
Chr3	26655001	26665000	1	0.249105
Chr1	14050001	14060000	1	0.248926
Chr1	12570001	12580000	6	0.248789
Chr6	4425001	4435000	5	0.247876
Chr4	18820001	18830000	14	0.247707
Chr1	27545001	27555000	24	0.247477
Chr5	2295001	2305000	37	0.247354
Chr3	1420001	1430000	4	0.245992
Chr6	4420001	4430000	6	0.245453
Chr3	34525001	34535000	14	0.244731
Chr1	48490001	48500000	8	0.244452
Chr4	22785001	22795000	22	0.244333
Chr6	5570001	5580000	13	0.244172
Chr4	8255001	8265000	11	0.243924
Chr4	14090001	14100000	2	0.243804
Chr4	14095001	14105000	2	0.243804
Chr5	11140001	11150000	6	0.243581
Chr1	48130001	48140000	2	0.24357
Chr5	17155001	17165000	16	0.243337
Chr4	15830001	15840000	4	0.241892
Chr4	9485001	9495000	2	0.241612
Chr2	2620001	2630000	14	0.241375
Chr4	14790001	14800000	1	0.240957
Chr3	20525001	20535000	3	0.240872
Chr3	20530001	20540000	3	0.240872
Chr4	3840001	3850000	7	0.240711
Chr3	33215001	33225000	2	0.239517
Chr6	8810001	8820000	1	0.238722
Chr6	8815001	8825000	1	0.238722
Chr3	27825001	27835000	2	0.237968
Chr2	18480001	18490000	16	0.237759
Chr5	3305001	3315000	3	0.237736
Chr4	3510001	3520000	9	0.237548
Chr5	22570001	22580000	3	0.237377
Chr6	5485001	5495000	6	0.23699
Chr4	31535001	31545000	3	0.235865
Chr2	34035001	34045000	1	0.2357
Chr3	36455001	36465000	14	0.235665
Chr2	7020001	7030000	1	0.23549
Chr6	2650001	2660000	2	0.234799
Chr2	16045001	16055000	10	0.234701
Chr4	42070001	42080000	4	0.23459
Chr5	14170001	14180000	3	0.233897
Chr1	39195001	39205000	11	0.233302
Chr3	5830001	5840000	7	0.233209
Chr1	26225001	26235000	17	0.233049
Chr4	20475001	20485000	4	0.232613
Chr4	20480001	20490000	4	0.232613
Chr3	29215001	29225000	22	0.232552
Chr4	22780001	22790000	24	0.232337
Chr2	10020001	10030000	4	0.231501
Chr1	27540001	27550000	27	0.231379
Chr3	1485001	1495000	3	0.231209
Chr6	6295001	6305000	7	0.230931
Chr4	3490001	3500000	15	0.230647
Chr4	3485001	3495000	16	0.230274
Chr6	19920001	19930000	3	0.229892
Chr3	8250001	8260000	1	0.229535
Chr3	8255001	8265000	1	0.229535
Chr1	1870001	1880000	1	0.229069
Chr3	15415001	15425000	1	0.229032
Chr1	39200001	39210000	10	0.228827
Chr4	4095001	4105000	1	0.228388
Chr4	4100001	4110000	1	0.228388
Chr6	10270001	10280000	1	0.228338
Chr6	10275001	10285000	1	0.228338
Chr2	20830001	20840000	2	0.227933
Chr1	28715001	28725000	2	0.22776
Chr4	11660001	11670000	1	0.227519
Chr6	7745001	7755000	13	0.227315
Chr3	34670001	34680000	14	0.226977
Chr6	21745001	21755000	9	0.226564
Chr6	1395001	1405000	1	0.225983
Chr1	130001	140000	3	0.225811
Chr3	29255001	29265000	5	0.225091
Chr2	28945001	28955000	3	0.224872
Chr6	18205001	18215000	18	0.224692
Chr6	10495001	10505000	17	0.224415
Chr2	19455001	19465000	3	0.224298
Chr5	24340001	24350000	13	0.223755
Chr3	36870001	36880000	1	0.223672
Chr5	29930001	29940000	3	0.223179
Chr3	26330001	26340000	10	0.222433
Chr1	46165001	46175000	3	0.221938
Chr1	46170001	46180000	3	0.221938
Chr6	21270001	21280000	7	0.221422
Chr3	21370001	21380000	3	0.221174
Chr5	20005001	20015000	9	0.220929
Chr3	34665001	34675000	23	0.220627
Chr5	24335001	24345000	7	0.220522
Chr2	30305001	30315000	15	0.220389
Chr1	21285001	21295000	2	0.220266
Chr2	42100001	42110000	2	0.219385
Chr2	42105001	42115000	2	0.219385
Chr1	200001	210000	27	0.219124
Chr1	10695001	10705000	44	0.21894
Chr1	40001	50000	39	0.218717
Chr5	10905001	10915000	24	0.218519
Chr5	18905001	18915000	1	0.218364
Chr4	25355001	25365000	1	0.218348
Chr4	9345001	9355000	3	0.218191
Chr1	10700001	10710000	46	0.217636
Chr3	6450001	6460000	3	0.217615
Chr6	16840001	16850000	4	0.217551
Chr6	16845001	16855000	4	0.217551
Chr1	29560001	29570000	2	0.217549
Chr1	29565001	29575000	2	0.217549
Chr2	3450001	3460000	6	0.217416
Chr2	27850001	27860000	3	0.216926
Chr6	25590001	25600000	1	0.216376
Chr4	9500001	9510000	1	0.216233
Chr4	26200001	26210000	1	0.215692
Chr4	9350001	9360000	2	0.215591
Chr1	47380001	47390000	18	0.215437
Chr1	18250001	18260000	1	0.214753
Chr3	36365001	36375000	2	0.214535
Chr2	25200001	25210000	22	0.213811
Chr1	28480001	28490000	25	0.213481
Chr6	21830001	21840000	6	0.213267
Chr6	1250001	1260000	1	0.21303
Chr1	12575001	12585000	9	0.212908
Chr6	13135001	13145000	3	0.212347
Chr1	47225001	47235000	4	0.211998
Chr1	47230001	47240000	4	0.211998
Chr4	3905001	3915000	8	0.211966
Chr4	25580001	25590000	1	0.211764
Chr2	17855001	17865000	1	0.211071
Chr1	44645001	44655000	6	0.211
Chr1	36225001	36235000	13	0.210784
Chr1	58570001	58580000	1	0.210516
Chr3	34710001	34720000	14	0.210494
Chr5	2305001	2315000	59	0.210171
Chr6	6390001	6400000	1	0.209562
Chr6	6395001	6405000	1	0.209562
Chr6	5010001	5020000	7	0.209331
Chr3	28865001	28875000	2	0.209323
Chr1	39420001	39430000	5	0.209195
Chr1	44625001	44635000	14	0.209179
Chr1	33045001	33055000	7	0.209043
Chr2	10015001	10025000	5	0.208822
Chr3	34400001	34410000	13	0.208571
Chr5	16460001	16470000	5	0.208505
Chr5	2290001	2300000	41	0.208168
Chr1	46345001	46355000	2	0.20782
Chr1	45955001	45965000	1	0.207815
Chr5	14275001	14285000	1	0.207578
Chr5	14280001	14290000	1	0.207578
Chr1	34650001	34660000	6	0.207505
Chr3	16985001	16995000	18	0.207349
Chr2	2640001	2650000	29	0.207324
Chr5	14330001	14340000	5	0.207234
Chr4	41295001	41305000	2	0.207001
Chr3	34675001	34685000	11	0.206518
Chr2	25195001	25205000	19	0.206491
Chr1	58220001	58230000	3	0.20641
Chr4	32145001	32155000	2	0.206328
Chr6	20535001	20545000	1	0.206128
Chr1	28710001	28720000	3	0.205989
Chr5	17520001	17530000	1	0.205981
Chr1	31080001	31090000	12	0.205974
Chr4	14120001	14130000	1	0.205005
Chr6	18580001	18590000	4	0.204794
Chr3	32130001	32140000	4	0.204741
Chr1	59880001	59890000	1	0.20449
Chr5	20000001	20010000	9	0.204275
Chr3	34705001	34715000	10	0.204145
Chr6	10490001	10500000	23	0.204135
Chr6	20610001	20620000	2	0.204107
Chr6	20615001	20625000	2	0.204107
Chr6	19625001	19635000	10	0.204047
Chr1	37695001	37705000	1	0.203997
Chr1	37700001	37710000	1	0.203997
Chr1	31350001	31360000	2	0.203881
Chr4	37760001	37770000	7	0.203324
Chr1	23990001	24000000	6	0.203151
Chr6	7800001	7810000	50	0.203116
Chr5	25555001	25565000	2	0.202936
Chr2	3480001	3490000	4	0.202854
Chr1	20001	30000	27	0.20267
Chr5	3855001	3865000	4	0.202531
Chr5	3860001	3870000	4	0.202531
Chr4	37135001	37145000	9	0.20252
Chr3	5825001	5835000	9	0.202049
Chr4	12575001	12585000	47	0.202028
Chr6	2885001	2895000	2	0.201983
Chr1	47355001	47365000	10	0.201879
Chr3	45205001	45215000	11	0.201595
Chr4	150001	160000	19	0.201077
Chr4	38270001	38280000	9	0.20101
Chr3	22785001	22795000	1	0.200817
Chr4	33955001	33965000	3	0.200802
Chr6	19615001	19625000	13	0.200454
Chr4	23990001	24000000	3	0.200428
Chr2	29785001	29795000	4	0.200364
Chr3	6445001	6455000	5	0.199515
Chr3	6140001	6150000	1	0.198512
Chr5	32990001	33000000	1	0.198268
Chr5	3830001	3840000	3	0.197818
Chr5	24085001	24095000	5	0.1977
Chr4	28435001	28445000	7	0.197613
Chr1	7380001	7390000	3	0.19735
Chr5	11135001	11145000	7	0.197026
Chr1	34505001	34515000	17	0.196903
Chr1	47375001	47385000	28	0.196767
Chr4	1225001	1235000	2	0.196466
Chr5	14295001	14305000	5	0.196186
Chr4	12580001	12590000	35	0.196023
Chr6	19620001	19630000	14	0.195928
Chr6	1245001	1255000	5	0.195913
Chr5	31380001	31390000	1	0.195611
Chr1	3065001	3075000	2	0.19543
Chr4	22500001	22510000	8	0.195169
Chr3	34520001	34530000	10	0.195165
Chr3	16990001	17000000	17	0.194992
Chr1	19855001	19865000	3	0.194872
Chr2	29635001	29645000	15	0.194825
Chr4	35140001	35150000	2	0.194646
Chr6	3245001	3255000	5	0.194337
Chr3	22755001	22765000	11	0.19409
Chr3	22760001	22770000	11	0.19409
Chr1	44630001	44640000	18	0.194056
Chr2	31100001	31110000	3	0.193923
Chr2	31105001	31115000	3	0.193923
Chr3	3275001	3285000	5	0.193688
Chr3	18755001	18765000	17	0.193619
Chr1	31090001	31100000	29	0.193576
Chr4	13770001	13780000	1	0.193502
Chr5	2320001	2330000	35	0.193446
Chr1	31095001	31105000	25	0.193206
Chr4	4760001	4770000	8	0.193055
Chr2	34570001	34580000	8	0.193012
Chr3	30200001	30210000	1	0.193006
Chr1	48025001	48035000	22	0.192949
Chr3	2825001	2835000	4	0.192825
Chr3	32005001	32015000	2	0.192562
Chr4	9455001	9465000	6	0.192447
Chr2	13995001	14005000	4	0.192376
Chr5	30690001	30700000	1	0.192369
Chr5	2240001	2250000	19	0.192365
Chr4	24900001	24910000	11	0.19234
Chr3	32135001	32145000	3	0.192287
Chr3	29210001	29220000	37	0.192186
Chr3	2795001	2805000	1	0.192088
Chr5	26500001	26510000	1	0.191993
Chr4	17210001	17220000	1	0.191987
Chr5	6255001	6265000	1	0.191978
Chr5	11255001	11265000	2	0.19191
Chr1	46925001	46935000	2	0.191651
Chr1	46930001	46940000	2	0.191651
Chr1	50750001	50760000	1	0.191436
Chr1	26025001	26035000	3	0.191093
Chr2	41045001	41055000	3	0.190995
Chr1	60830001	60840000	4	0.190993
Chr4	40355001	40365000	2	0.190835
Chr3	19095001	19105000	8	0.190778
Chr5	2315001	2325000	38	0.190646
Chr4	11655001	11665000	3	0.190553
Chr6	2360001	2370000	1	0.190538
Chr3	33120001	33130000	3	0.190518
Chr4	8150001	8160000	3	0.190371
Chr4	8155001	8165000	3	0.190371
Chr6	7805001	7815000	55	0.190371
Chr6	3685001	3695000	5	0.190228
Chr6	9870001	9880000	3	0.189934
Chr6	11880001	11890000	1	0.18992
Chr6	23785001	23795000	2	0.189778
Chr4	4525001	4535000	2	0.189667
Chr4	4530001	4540000	2	0.189667
Chr3	25110001	25120000	9	0.189529
Chr2	18485001	18495000	17	0.189184
Chr4	3515001	3525000	9	0.189146
Chr1	38180001	38190000	1	0.188705
Chr3	34470001	34480000	3	0.1885
Chr4	38390001	38400000	6	0.188372
Chr5	23010001	23020000	17	0.188045
Chr2	30270001	30280000	25	0.188019
Chr2	39575001	39585000	19	0.187916
Chr1	33555001	33565000	1	0.187803
Chr1	29920001	29930000	7	0.18742
Chr5	18490001	18500000	35	0.18736
Chr1	47000001	47010000	6	0.187278
Chr1	21745001	21755000	2	0.187263
Chr2	3485001	3495000	5	0.186885
Chr4	21270001	21280000	4	0.186856
Chr5	28660001	28670000	2	0.186768
Chr1	52285001	52295000	1	0.186647
Chr1	44305001	44315000	7	0.186426
Chr5	19490001	19500000	2	0.186395
Chr1	58745001	58755000	2	0.18636
Chr1	60480001	60490000	7	0.186354
Chr1	61365001	61375000	4	0.186316
Chr4	28430001	28440000	9	0.186268
Chr4	8940001	8950000	2	0.186235
Chr5	14300001	14310000	3	0.186144
Chr1	10705001	10715000	5	0.185892
Chr6	19630001	19640000	11	0.18581
Chr1	60001	70000	1	0.185782
Chr6	10255001	10265000	6	0.185749
Chr6	10260001	10270000	6	0.185749
Chr4	13900001	13910000	19	0.185645
Chr5	14290001	14300000	7	0.185434
Chr2	34455001	34465000	7	0.1854
Chr2	12360001	12370000	2	0.18539
Chr1	14295001	14305000	7	0.185173
Chr3	24515001	24525000	4	0.185152
Chr4	1065001	1075000	1	0.185078
Chr6	8470001	8480000	1	0.185078
Chr4	42075001	42085000	7	0.18462
Chr1	48480001	48490000	12	0.184584
Chr1	2060001	2070000	1	0.184563
Chr6	2905001	2915000	2	0.184418
Chr1	39655001	39665000	2	0.183838
Chr2	15180001	15190000	2	0.183669
Chr2	15185001	15195000	2	0.183669
Chr5	24090001	24100000	4	0.183505
Chr4	12645001	12655000	3	0.183489
Chr1	14400001	14410000	14	0.183414
Chr3	34510001	34520000	23	0.183373
Chr5	6850001	6860000	6	0.183193
Chr3	6135001	6145000	4	0.183091
Chr1	33040001	33050000	11	0.183025
Chr5	16550001	16560000	7	0.182959
Chr1	27510001	27520000	12	0.182759
Chr1	14380001	14390000	15	0.182673
Chr5	5790001	5800000	1	0.182443
Chr5	5795001	5805000	1	0.182443
Chr2	42675001	42685000	1	0.182432
Chr3	34405001	34415000	14	0.182404
Chr5	2310001	2320000	60	0.182198
Chr2	43180001	43190000	1	0.182174
Chr1	26230001	26240000	27	0.181929
Chr3	19795001	19805000	1	0.181813
Chr6	20515001	20525000	3	0.181533
Chr1	43315001	43325000	7	0.181507
Chr3	42530001	42540000	16	0.181025
Chr4	5320001	5330000	4	0.180721
Chr4	8015001	8025000	2	0.18072
Chr6	11080001	11090000	5	0.18058
Chr3	34515001	34525000	25	0.18056
Chr2	2645001	2655000	30	0.180343
Chr1	25120001	25130000	5	0.180194
Chr1	2140001	2150000	1	0.18019
Chr1	2145001	2155000	1	0.18019
Chr5	22860001	22870000	12	0.180077
Chr5	22890001	22900000	4	0.179947
Chr5	17150001	17160000	26	0.17985
Chr6	8475001	8485000	6	0.179818
Chr5	6250001	6260000	2	0.179802
Chr2	22010001	22020000	1	0.179647
Chr1	34835001	34845000	5	0.179385
Chr1	23205001	23215000	3	0.17932
Chr3	895001	905000	3	0.179277
Chr3	3845001	3855000	8	0.179268
Chr1	2505001	2515000	6	0.179082
Chr1	36230001	36240000	25	0.179018
Chr3	45235001	45245000	9	0.178994
Chr1	28485001	28495000	19	0.178981
Chr2	34575001	34585000	8	0.178973
Chr2	36040001	36050000	27	0.17885
Chr5	23780001	23790000	3	0.178754
Chr1	25365001	25375000	1	0.178545
Chr3	15685001	15695000	10	0.178513
Chr6	8480001	8490000	5	0.178415
Chr6	4695001	4705000	1	0.178262
Chr1	45145001	45155000	2	0.178244
Chr2	34420001	34430000	2	0.178213
Chr2	36035001	36045000	27	0.17804
Chr1	14360001	14370000	3	0.178025
Chr3	22680001	22690000	1	0.177962
Chr3	36355001	36365000	6	0.177873
Chr6	21545001	21555000	3	0.177761
Chr1	34655001	34665000	8	0.177754
Chr6	12940001	12950000	1	0.177753
Chr6	12945001	12955000	1	0.177753
Chr5	2055001	2065000	7	0.177739
Chr6	1230001	1240000	16	0.177686
Chr5	18220001	18230000	12	0.177654
Chr5	2935001	2945000	11	0.177638
Chr3	28390001	28400000	2	0.177399
Chr3	28395001	28405000	2	0.177399
Chr5	23620001	23630000	10	0.177324
Chr1	47425001	47435000	7	0.177199
Chr5	2260001	2270000	12	0.176975
Chr3	45455001	45465000	26	0.176911
Chr1	26065001	26075000	7	0.176873
Chr4	14115001	14125000	2	0.176838
Chr1	43065001	43075000	10	0.176772
Chr4	8260001	8270000	7	0.176631
Chr5	12425001	12435000	2	0.17662
Chr3	26335001	26345000	6	0.176547
Chr4	13775001	13785000	2	0.176473
Chr1	31115001	31125000	5	0.176407
Chr6	22735001	22745000	3	0.176218
Chr5	25765001	25775000	5	0.175996
Chr5	25605001	25615000	6	0.175915
Chr4	8735001	8745000	2	0.175852
Chr5	16455001	16465000	4	0.175805
Chr1	54830001	54840000	11	0.175526
Chr3	36445001	36455000	9	0.175419
Chr1	49960001	49970000	1	0.175364
Chr4	41745001	41755000	9	0.175303
Chr5	27625001	27635000	38	0.175224
Chr1	54525001	54535000	3	0.175173
Chr1	39660001	39670000	3	0.175014
Chr2	25895001	25905000	2	0.174943
Chr2	25900001	25910000	2	0.174943
Chr6	7505001	7515000	1	0.17488
Chr5	26415001	26425000	13	0.174825
Chr6	18210001	18220000	44	0.17452
Chr4	14205001	14215000	3	0.174435
Chr1	52265001	52275000	1	0.174427
Chr1	44170001	44180000	3	0.17442
Chr6	5565001	5575000	27	0.174414
Chr3	7920001	7930000	3	0.174205
Chr4	15735001	15745000	1	0.174183
Chr3	36475001	36485000	10	0.174101
Chr4	40510001	40520000	12	0.17392
Chr6	20520001	20530000	4	0.173766
Chr4	2090001	2100000	3	0.173701
Chr5	2235001	2245000	17	0.173653
Chr4	4785001	4795000	10	0.173622
Chr4	34520001	34530000	4	0.173606
Chr4	19405001	19415000	1	0.17353
Chr4	19410001	19420000	1	0.17353
Chr5	14285001	14295000	5	0.173446
Chr2	21350001	21360000	10	0.173388
Chr4	3835001	3845000	14	0.173327
Chr5	33005001	33015000	1	0.17295
Chr5	17580001	17590000	15	0.172931
Chr4	30280001	30290000	3	0.172917
Chr4	27335001	27345000	4	0.172905
Chr1	56315001	56325000	1	0.172763
Chr1	56320001	56330000	1	0.172763
Chr5	2930001	2940000	4	0.172474
Chr5	26410001	26420000	6	0.172336
Chr6	19755001	19765000	1	0.172232
Chr4	38395001	38405000	10	0.172174
Chr5	22830001	22840000	2	0.172171
Chr5	25710001	25720000	12	0.17213
Chr1	52910001	52920000	10	0.171809
Chr5	23120001	23130000	3	0.171558
Chr5	23125001	23135000	3	0.171558
Chr2	16785001	16795000	4	0.171303
Chr4	8010001	8020000	3	0.171257
Chr4	38410001	38420000	23	0.171105
Chr4	18825001	18835000	20	0.17104
Chr2	19185001	19195000	4	0.170703
Chr3	1415001	1425000	8	0.170574
Chr6	4985001	4995000	13	0.170434
Chr5	19205001	19215000	4	0.170376
Chr1	2555001	2565000	5	0.170365
Chr4	38275001	38285000	7	0.170142
Chr6	7155001	7165000	4	0.170018
Chr6	7160001	7170000	4	0.170018
Chr4	1405001	1415000	7	0.169983
Chr4	1820001	1830000	9	0.16974
Chr6	1235001	1245000	15	0.16974
Chr1	5065001	5075000	2	0.169653
Chr5	5625001	5635000	2	0.169351
Chr1	37015001	37025000	4	0.169137
Chr5	28500001	28510000	3	0.168941
Chr5	14350001	14360000	9	0.168926
Chr4	39865001	39875000	9	0.168774
Chr1	27535001	27545000	7	0.168707
Chr2	30325001	30335000	4	0.168627
Chr1	55350001	55360000	4	0.168582
Chr4	41740001	41750000	13	0.168542
Chr3	22890001	22900000	7	0.16852
Chr4	9495001	9505000	3	0.168368
Chr6	8230001	8240000	4	0.168368
Chr2	30430001	30440000	6	0.168322
Chr6	830001	840000	18	0.168305
Chr4	11350001	11360000	17	0.168208
Chr2	20585001	20595000	3	0.168202
Chr3	36805001	36815000	3	0.168175
Chr1	10385001	10395000	2	0.167972
Chr5	2050001	2060000	11	0.167866
Chr5	7005001	7015000	10	0.167769
Chr5	29805001	29815000	2	0.167761
Chr5	29655001	29665000	13	0.167757
Chr6	22740001	22750000	2	0.167747
Chr5	18485001	18495000	32	0.167739
Chr4	22695001	22705000	18	0.167526
Chr4	13895001	13905000	26	0.167376
Chr3	10040001	10050000	4	0.167327
Chr3	530001	540000	16	0.166835
Chr5	27630001	27640000	14	0.166796
Chr4	26100001	26110000	16	0.166549
Chr1	37550001	37560000	6	0.166515
Chr1	28475001	28485000	25	0.166513
Chr5	25715001	25725000	15	0.166458
Chr6	4665001	4675000	6	0.166418
Chr4	17135001	17145000	3	0.166415
Chr4	23700001	23710000	19	0.166392
Chr1	40715001	40725000	1	0.166303
Chr1	52645001	52655000	7	0.166272
Chr1	14300001	14310000	10	0.166056
Chr5	29300001	29310000	2	0.166019
Chr1	36215001	36225000	6	0.165928
Chr5	25865001	25875000	1	0.165894
Chr5	25870001	25880000	1	0.165894
Chr1	55640001	55650000	4	0.16579
Chr4	24905001	24915000	9	0.16579
Chr4	13165001	13175000	6	0.165758
Chr6	6440001	6450000	3	0.165757
Chr6	6080001	6090000	19	0.165705
Chr6	6085001	6095000	19	0.165705
Chr1	42595001	42605000	4	0.165444
Chr3	45210001	45220000	18	0.16538
Chr4	40245001	40255000	1	0.165285
Chr1	37690001	37700000	9	0.165249
Chr1	48020001	48030000	26	0.165192
Chr5	5120001	5130000	5	0.16514
Chr5	5125001	5135000	5	0.16514
Chr3	8600001	8610000	10	0.165135
Chr4	12570001	12580000	18	0.164995
Chr3	10750001	10760000	14	0.164932
Chr3	44930001	44940000	1	0.164868
Chr5	28805001	28815000	8	0.164831
Chr2	9855001	9865000	54	0.164776
Chr3	31375001	31385000	5	0.164722
Chr4	20125001	20135000	2	0.164672
Chr4	4790001	4800000	10	0.164459
Chr5	1510001	1520000	12	0.164437
Chr4	16440001	16450000	14	0.164436
Chr6	13130001	13140000	4	0.164396
Chr5	5730001	5740000	4	0.164386
Chr1	56745001	56755000	6	0.164318
Chr4	23075001	23085000	2	0.164307
Chr6	21750001	21760000	14	0.164178
Chr4	7230001	7240000	2	0.164091
Chr4	22450001	22460000	13	0.164075
Chr6	8540001	8550000	3	0.163929
Chr6	16850001	16860000	1	0.163861
Chr3	7500001	7510000	2	0.163838
Chr4	23780001	23790000	13	0.163785
Chr5	25700001	25710000	4	0.163667
Chr5	30705001	30715000	8	0.16358
Chr1	43615001	43625000	1	0.163507
Chr2	26160001	26170000	11	0.163415
Chr3	34370001	34380000	8	0.163288
Chr4	3130001	3140000	2	0.163145
Chr6	19990001	20000000	7	0.163055
Chr6	16030001	16040000	2	0.162992
Chr5	33065001	33075000	2	0.162857
Chr1	800001	810000	1	0.16283
Chr4	36470001	36480000	1	0.162786
Chr2	20915001	20925000	1	0.162779
Chr1	43545001	43555000	2	0.162701
Chr4	8610001	8620000	3	0.1627
Chr4	12700001	12710000	1	0.162562
Chr2	30330001	30340000	6	0.162387
Chr5	4250001	4260000	4	0.162239
Chr5	4255001	4265000	4	0.162239
Chr1	110001	120000	14	0.162091
Chr5	19990001	20000000	3	0.161844
Chr1	25040001	25050000	5	0.161779
Chr2	30275001	30285000	27	0.161743
Chr1	22640001	22650000	5	0.161731
Chr1	14180001	14190000	16	0.161486
Chr4	35760001	35770000	2	0.161455
Chr1	39060001	39070000	1	0.161393
Chr4	11215001	11225000	1	0.161393
Chr3	495001	505000	10	0.161228
Chr5	2045001	2055000	6	0.161188
Chr5	2730001	2740000	1	0.161126
Chr6	1995001	2005000	14	0.161095
Chr1	32860001	32870000	2	0.161059
Chr5	18150001	18160000	23	0.16101
Chr1	28155001	28165000	3	0.160886
Chr2	34200001	34210000	3	0.160884
Chr1	10470001	10480000	3	0.160778
Chr1	46655001	46665000	4	0.160757
Chr1	56660001	56670000	1	0.160722
Chr4	4630001	4640000	1	0.16064
Chr3	35195001	35205000	40	0.160577
Chr2	30825001	30835000	1	0.160507
Chr3	19340001	19350000	1	0.160507
Chr5	17140001	17150000	26	0.160439
Chr1	1425001	1435000	14	0.160394
Chr1	46935001	46945000	1	0.160283
Chr1	33560001	33570000	2	0.160278
Chr1	3695001	3705000	6	0.160247
Chr4	1655001	1665000	10	0.160143
Chr6	2600001	2610000	21	0.160096
Chr2	18930001	18940000	3	0.160028
Chr3	26650001	26660000	2	0.159998
Chr1	48835001	48845000	5	0.159909
Chr6	17740001	17750000	4	0.159675
Chr4	31780001	31790000	3	0.159464
Chr2	31705001	31715000	35	0.159258
Chr3	3270001	3280000	22	0.159179
Chr5	19210001	19220000	14	0.159039
Chr5	2925001	2935000	2	0.158918
Chr2	39580001	39590000	23	0.158908
Chr6	2935001	2945000	3	0.158873
Chr3	11635001	11645000	2	0.158862
Chr1	36105001	36115000	1	0.158731
Chr5	25305001	25315000	4	0.158722
Chr3	34310001	34320000	1	0.158705
Chr6	17660001	17670000	6	0.158703
Chr2	26785001	26795000	16	0.158687
Chr5	16360001	16370000	5	0.158542
Chr6	6180001	6190000	30	0.158499
Chr3	10035001	10045000	4	0.158291
Chr1	20795001	20805000	1	0.158223
Chr1	20800001	20810000	1	0.158223
Chr6	1515001	1525000	15	0.158184
Chr4	1650001	1660000	12	0.158175
Chr3	13155001	13165000	3	0.158062
Chr6	26860001	26870000	39	0.157928
Chr5	32795001	32805000	10	0.157916
Chr1	36255001	36265000	28	0.157874
Chr5	16355001	16365000	6	0.157867
Chr3	45195001	45205000	16	0.157808
Chr3	32310001	32320000	6	0.157751
Chr5	18145001	18155000	34	0.157737
Chr1	36210001	36220000	16	0.157681
Chr3	33220001	33230000	6	0.157681
Chr5	17525001	17535000	2	0.157612
Chr3	10870001	10880000	10	0.157587
Chr6	19165001	19175000	18	0.157549
Chr1	56295001	56305000	12	0.157534
Chr1	31185001	31195000	11	0.157531
Chr6	5015001	5025000	4	0.157521
Chr3	29290001	29300000	33	0.157467
Chr5	1985001	1995000	18	0.15744
Chr6	10360001	10370000	1	0.15741
Chr1	37055001	37065000	3	0.157383
Chr4	37565001	37575000	12	0.157372
Chr6	25605001	25615000	6	0.157351
Chr2	30000001	30010000	6	0.157228
Chr2	30005001	30015000	6	0.157228
Chr5	29670001	29680000	3	0.157149
Chr5	29535001	29545000	2	0.157006
Chr2	17020001	17030000	5	0.157001
Chr4	38405001	38415000	21	0.156973
Chr4	28735001	28745000	4	0.156905
Chr3	30195001	30205000	2	0.156793
Chr1	37020001	37030000	9	0.156781
Chr2	9850001	9860000	114	0.156692
Chr5	20335001	20345000	6	0.156649
Chr4	23160001	23170000	1	0.156508
Chr2	41840001	41850000	1	0.156344
Chr1	2735001	2745000	3	0.156324
Chr4	9370001	9380000	9	0.156266
Chr3	18745001	18755000	7	0.156167
Chr4	9510001	9520000	7	0.156165
Chr3	3675001	3685000	3	0.155977
Chr4	22690001	22700000	7	0.155854
Chr5	29295001	29305000	7	0.155854
Chr4	26620001	26630000	2	0.155798
Chr3	14635001	14645000	4	0.155694
Chr5	1965001	1975000	41	0.155638
Chr3	775001	785000	3	0.155548
Chr4	9045001	9055000	3	0.15554
Chr6	2155001	2165000	5	0.155467
Chr5	25705001	25715000	7	0.155426
Chr3	39310001	39320000	2	0.155398
Chr6	5490001	5500000	10	0.155376
Chr4	8465001	8475000	2	0.155314
Chr2	13560001	13570000	3	0.155189
Chr1	40855001	40865000	2	0.155147
Chr6	21265001	21275000	9	0.155104
Chr2	29960001	29970000	1	0.155085
Chr5	32755001	32765000	18	0.154997
Chr1	3945001	3955000	2	0.154909
Chr4	1250001	1260000	7	0.154887
Chr1	57550001	57560000	1	0.154872
Chr5	12665001	12675000	4	0.154802
Chr1	32795001	32805000	20	0.154748
Chr4	135001	145000	15	0.154726
Chr5	2265001	2275000	15	0.154647
Chr3	1490001	1500000	5	0.154556
Chr1	14290001	14300000	3	0.154522
Chr6	5560001	5570000	16	0.154515
Chr4	22700001	22710000	15	0.154502
Chr4	90001	100000	10	0.154468
Chr3	34730001	34740000	9	0.154435
Chr4	36490001	36500000	29	0.154426
Chr5	9425001	9435000	3	0.154359
Chr5	16545001	16555000	9	0.1543
Chr5	26900001	26910000	2	0.154076
Chr5	31985001	31995000	22	0.154053
Chr1	46150001	46160000	8	0.153974
Chr3	15420001	15430000	3	0.153973
Chr6	10150001	10160000	3	0.153821
Chr4	28670001	28680000	2	0.153818
Chr2	9975001	9985000	19	0.153738
Chr5	25925001	25935000	7	0.153694
Chr6	7330001	7340000	2	0.153676
Chr5	1995001	2005000	30	0.153601
Chr1	43320001	43330000	14	0.153515
Chr1	19620001	19630000	5	0.153513
Chr2	10420001	10430000	3	0.153501
Chr6	10485001	10495000	9	0.153482
Chr1	27120001	27130000	3	0.153394
Chr4	26160001	26170000	4	0.153381
Chr4	26165001	26175000	4	0.153381
Chr1	21760001	21770000	1	0.153368
Chr6	13995001	14005000	3	0.153082
Chr6	2615001	2625000	15	0.153065
Chr1	29020001	29030000	5	0.152975
Chr2	7820001	7830000	1	0.152571
Chr5	28810001	28820000	10	0.152547
Chr6	2725001	2735000	17	0.152512
Chr4	39730001	39740000	15	0.152458
Chr6	3290001	3300000	2	0.152399
Chr6	10355001	10365000	2	0.152349
Chr1	42035001	42045000	4	0.152214
Chr2	40860001	40870000	2	0.152047
Chr6	4535001	4545000	6	0.15201
Chr1	34075001	34085000	5	0.152002
Chr5	6135001	6145000	4	0.151992
Chr4	8855001	8865000	1	0.151988
Chr5	6985001	6995000	10	0.151945
Chr3	28870001	28880000	3	0.151924
Chr2	30250001	30260000	2	0.15188
Chr4	26085001	26095000	17	0.151861
Chr5	6245001	6255000	1	0.151782
Chr4	37570001	37580000	14	0.151746
Chr5	18225001	18235000	22	0.151729
Chr1	42745001	42755000	6	0.15167
Chr3	38990001	39000000	1	0.151644
Chr6	8550001	8560000	2	0.151622
Chr5	24345001	24355000	10	0.151613
Chr2	23630001	23640000	3	0.151567
Chr5	1625001	1635000	16	0.151436
Chr1	155001	165000	18	0.151434
Chr1	60240001	60250000	9	0.151339
Chr2	29780001	29790000	7	0.151249
Chr4	32190001	32200000	2	0.151212
Chr5	19355001	19365000	5	0.151139
Chr5	30670001	30680000	4	0.151117
Chr6	25600001	25610000	7	0.151091
Chr5	23460001	23470000	2	0.151055
Chr2	36045001	36055000	22	0.150898
Chr3	42535001	42545000	20	0.150886
Chr1	58215001	58225000	4	0.15088
Chr3	29300001	29310000	34	0.15086
Chr4	39020001	39030000	2	0.150845
Chr2	17860001	17870000	2	0.150831
Chr6	26840001	26850000	12	0.150801
Chr4	13160001	13170000	11	0.150781
Chr1	21740001	21750000	3	0.150713
Chr1	44745001	44755000	1	0.150647
Chr3	42430001	42440000	1	0.1506
Chr4	24315001	24325000	1	0.1506
Chr3	31110001	31120000	11	0.150547
Chr4	29055001	29065000	9	0.150502
Chr5	3300001	3310000	13	0.150478
Chr3	40055001	40065000	3	0.15047
Chr6	2705001	2715000	14	0.150268
Chr2	12355001	12365000	1	0.150264
Chr5	1990001	2000000	14	0.15025
Chr3	7130001	7140000	1	0.150246
Chr6	24995001	25005000	2	0.150159
Chr3	35780001	35790000	4	0.150094
Chr1	47315001	47325000	14	0.150044
Chr6	8235001	8245000	8	0.150009
Chr3	45330001	45340000	10	0.149991
Chr4	10890001	10900000	4	0.149943
Chr6	25595001	25605000	2	0.149862
Chr3	25700001	25710000	7	0.149827
Chr2	18650001	18660000	3	0.149826
Chr3	45190001	45200000	15	0.149679
Chr5	6535001	6545000	18	0.149676
Chr4	3745001	3755000	7	0.149614
Chr3	45450001	45460000	16	0.149458
Chr6	26325001	26335000	22	0.149445
Chr4	41800001	41810000	35	0.149346
Chr3	19850001	19860000	2	0.149326
Chr1	26385001	26395000	6	0.149316
Chr3	42875001	42885000	3	0.149312
Chr5	12775001	12785000	3	0.149266
Chr6	6175001	6185000	17	0.149192
Chr3	5875001	5885000	8	0.149189
Chr3	28125001	28135000	1	0.14916
Chr4	31295001	31305000	2	0.149129
Chr4	9460001	9470000	7	0.149083
Chr2	23190001	23200000	1	0.149058
Chr1	49650001	49660000	1	0.149002
Chr1	46145001	46155000	24	0.148959
Chr5	17585001	17595000	17	0.148939
Chr5	27525001	27535000	10	0.148922
Chr4	34760001	34770000	4	0.148738
Chr5	2325001	2335000	20	0.148728
Chr2	40830001	40840000	4	0.148711
Chr3	13785001	13795000	25	0.148636
Chr5	22335001	22345000	1	0.148631
Chr5	12670001	12680000	5	0.148536
Chr4	85001	95000	18	0.148535
Chr4	160001	170000	17	0.148532
Chr1	57225001	57235000	4	0.148481
Chr6	275001	285000	6	0.148418
Chr5	2355001	2365000	24	0.148344
Chr1	14355001	14365000	6	0.148265
Chr5	3290001	3300000	22	0.148138
Chr4	29880001	29890000	2	0.148064
Chr2	9665001	9675000	6	0.148034
Chr5	20330001	20340000	6	0.147969
Chr6	1545001	1555000	41	0.147954
Chr3	25610001	25620000	7	0.147929
Chr3	18735001	18745000	4	0.147903
Chr5	2940001	2950000	13	0.147816
Chr2	13195001	13205000	21	0.147808
Chr6	945001	955000	8	0.147762
Chr5	16100001	16110000	2	0.147741
Chr1	32800001	32810000	28	0.147672
Chr1	27595001	27605000	3	0.147522
Chr3	35200001	35210000	36	0.147495
Chr3	31105001	31115000	10	0.147489
Chr4	39215001	39225000	5	0.147455
Chr3	34715001	34725000	8	0.147448
Chr1	21200001	21210000	4	0.147434
Chr4	38400001	38410000	16	0.147434
Chr3	9170001	9180000	7	0.147388
Chr2	28725001	28735000	3	0.147361
Chr1	46035001	46045000	13	0.14721
Chr6	22070001	22080000	8	0.147163
Chr1	44145001	44155000	4	0.147156
Chr5	23575001	23585000	23	0.147156
Chr2	17850001	17860000	2	0.147113
Chr4	38415001	38425000	21	0.147101
Chr4	41500001	41510000	2	0.147014
Chr3	22895001	22905000	8	0.146986
Chr2	9875001	9885000	8	0.14696
Chr5	18630001	18640000	5	0.14674
Chr1	60475001	60485000	10	0.146712
Chr5	27620001	27630000	39	0.146711
Chr1	48085001	48095000	7	0.146642
Chr6	20635001	20645000	6	0.146587
Chr4	40515001	40525000	14	0.146554
Chr2	26790001	26800000	19	0.146488
Chr5	1960001	1970000	42	0.146437
Chr1	14935001	14945000	3	0.146407
Chr5	33985001	33995000	19	0.146308
Chr2	26690001	26700000	1	0.146264
Chr5	1515001	1525000	12	0.146239
Chr5	2000001	2010000	31	0.146225
Chr5	29290001	29300000	5	0.146175
Chr1	10465001	10475000	4	0.146116
Chr5	18200001	18210000	31	0.145989
Chr6	13990001	14000000	7	0.14594
Chr4	26360001	26370000	3	0.145809
Chr4	8740001	8750000	3	0.14575
Chr4	9555001	9565000	4	0.14574
Chr4	4070001	4080000	4	0.145659
Chr5	33605001	33615000	5	0.145518
Chr1	45840001	45850000	1	0.145515
Chr3	45335001	45345000	8	0.145504
Chr4	31220001	31230000	4	0.145483
Chr3	45200001	45210000	10	0.145368
Chr5	20160001	20170000	9	0.145365
Chr6	20900001	20910000	6	0.145348
Chr3	28915001	28925000	2	0.145346
Chr3	28920001	28930000	2	0.145346
Chr6	2690001	2700000	8	0.145257
Chr6	15325001	15335000	17	0.14525
Chr2	36865001	36875000	19	0.145215
Chr5	1540001	1550000	13	0.145159
Chr6	26330001	26340000	27	0.145152
Chr5	20670001	20680000	2	0.145098
Chr5	20675001	20685000	2	0.145098
Chr6	22720001	22730000	7	0.145076
Chr4	33380001	33390000	7	0.145035
Chr5	11930001	11940000	10	0.144962
Chr5	27520001	27530000	9	0.144928
Chr4	19765001	19775000	1	0.144752
Chr4	19770001	19780000	1	0.144752
Chr4	39725001	39735000	20	0.144698
Chr2	40725001	40735000	3	0.144689
Chr1	47125001	47135000	7	0.144619
Chr6	26675001	26685000	24	0.14461
Chr5	32800001	32810000	15	0.144578
Chr2	35685001	35695000	16	0.144575
Chr1	52545001	52555000	3	0.144569
Chr3	15690001	15700000	17	0.144556
Chr3	500001	510000	11	0.144529
Chr6	940001	950000	8	0.144496
Chr3	10820001	10830000	11	0.144435
Chr1	43620001	43630000	2	0.144311
Chr4	985001	995000	7	0.144305
Chr4	20120001	20130000	4	0.144271
Chr1	42585001	42595000	17	0.144131
Chr4	36475001	36485000	9	0.144128
Chr6	26865001	26875000	36	0.144121
Chr6	21240001	21250000	3	0.144097
Chr2	19045001	19055000	4	0.144093
Chr6	7045001	7055000	5	0.14409
Chr2	3020001	3030000	3	0.144074
Chr2	9780001	9790000	2	0.144012
Chr6	3240001	3250000	9	0.143932
Chr5	11205001	11215000	2	0.143913
Chr4	25710001	25720000	1	0.143879
Chr4	25715001	25725000	1	0.143879
Chr3	12285001	12295000	2	0.143873
Chr4	41370001	41380000	5	0.143809
Chr4	28425001	28435000	3	0.143696
Chr1	42565001	42575000	3	0.143681
Chr6	18925001	18935000	2	0.143665
Chr3	15410001	15420000	3	0.143638
Chr5	6920001	6930000	2	0.143606
Chr1	48940001	48950000	14	0.143598
Chr3	25195001	25205000	20	0.143523
Chr1	29015001	29025000	4	0.143521
Chr2	16055001	16065000	1	0.143516
Chr5	32425001	32435000	3	0.143461
Chr3	34365001	34375000	8	0.143377
Chr1	56225001	56235000	9	0.143353
Chr1	44890001	44900000	3	0.143315
Chr4	39520001	39530000	1	0.14327
Chr6	4415001	4425000	3	0.143242
Chr1	50815001	50825000	2	0.143228
Chr1	35270001	35280000	1	0.143169
Chr3	16760001	16770000	3	0.143009
Chr3	10675001	10685000	10	0.142918
Chr6	6170001	6180000	14	0.142874
Chr3	105001	115000	1	0.142863
Chr5	1620001	1630000	16	0.142576
Chr3	34280001	34290000	3	0.142555
Chr1	14175001	14185000	22	0.142472
Chr1	34560001	34570000	11	0.142431
Chr1	61370001	61380000	9	0.142342
Chr5	6575001	6585000	5	0.142311
Chr1	47120001	47130000	10	0.142269
Chr5	510001	520000	8	0.142264
Chr6	2720001	2730000	9	0.142248
Chr6	11960001	11970000	3	0.142245
Chr4	4065001	4075000	3	0.1422
Chr3	31535001	31545000	3	0.142168
Chr5	16860001	16870000	3	0.142136
Chr6	25900001	25910000	3	0.142113
Chr3	44205001	44215000	3	0.142029
Chr3	4020001	4030000	2	0.142025
Chr3	60001	70000	14	0.14196
Chr3	45290001	45300000	8	0.141924
Chr1	47370001	47380000	21	0.141897
Chr1	28465001	28475000	28	0.141851
Chr6	9300001	9310000	58	0.141816
Chr5	26475001	26485000	6	0.141781
Chr2	2650001	2660000	7	0.141692
Chr2	35670001	35680000	3	0.141687
Chr4	25960001	25970000	3	0.141666
Chr4	31700001	31710000	8	0.141666
Chr4	36700001	36710000	17	0.14162
Chr2	16180001	16190000	1	0.141571
Chr5	20145001	20155000	6	0.141564
Chr6	3925001	3935000	4	0.141557
Chr3	28245001	28255000	4	0.14152
Chr5	33010001	33020000	5	0.1415
Chr5	3270001	3280000	8	0.141383
Chr2	25205001	25215000	8	0.141353
Chr3	3000001	3010000	7	0.141334
Chr5	32245001	32255000	4	0.141328
Chr1	44365001	44375000	5	0.141319
Chr1	44370001	44380000	5	0.141319
Chr4	28055001	28065000	1	0.141247
Chr5	1630001	1640000	6	0.141229
Chr4	19190001	19200000	27	0.141193
Chr4	19315001	19325000	6	0.141153
Chr4	19320001	19330000	6	0.141153
Chr4	165001	175000	19	0.141152
Chr1	46190001	46200000	8	0.141066
Chr3	45230001	45240000	17	0.141028
Chr1	36250001	36260000	31	0.141014
Chr3	600001	610000	1	0.140986
Chr3	605001	615000	1	0.140986
Chr4	24510001	24520000	2	0.140964
Chr5	23495001	23505000	3	0.140943
Chr1	30895001	30905000	4	0.140914
Chr2	31775001	31785000	8	0.140785
Chr5	32760001	32770000	16	0.140748
Chr3	10760001	10770000	9	0.140739
Chr5	7000001	7010000	19	0.140704
Chr4	41310001	41320000	8	0.140654
Chr6	10450001	10460000	7	0.140557
Chr5	6980001	6990000	12	0.140555
Chr1	54520001	54530000	4	0.140513
Chr4	29305001	29315000	17	0.140465
Chr5	18610001	18620000	4	0.140449
Chr5	18615001	18625000	4	0.140449
Chr3	5575001	5585000	4	0.140409
Chr3	12775001	12785000	6	0.14038
Chr1	29850001	29860000	2	0.140277
Chr1	29855001	29865000	2	0.140277
Chr3	35190001	35200000	26	0.14025
Chr1	31780001	31790000	6	0.140238
Chr1	50355001	50365000	32	0.140202
Chr3	42970001	42980000	8	0.140093
Chr4	41770001	41780000	9	0.140091
Chr1	47005001	47015000	10	0.140088
Chr6	9685001	9695000	16	0.140056
Chr3	28895001	28905000	18	0.139922
Chr5	1545001	1555000	15	0.139867
Chr4	14525001	14535000	6	0.139844
Chr1	54715001	54725000	15	0.139788
Chr2	42880001	42890000	15	0.139762
Chr2	9970001	9980000	47	0.139745
Chr3	13150001	13160000	4	0.139714
Chr5	32805001	32815000	14	0.139679
Chr3	11260001	11270000	5	0.139668
Chr3	4270001	4280000	1	0.139644
Chr1	25001	35000	60	0.13964
Chr3	18885001	18895000	10	0.139536
Chr4	9365001	9375000	21	0.139503
Chr3	40020001	40030000	5	0.13936
Chr2	36730001	36740000	11	0.139345
Chr4	105001	115000	16	0.139232
Chr4	80001	90000	8	0.139168
Chr1	36275001	36285000	6	0.139123
Chr1	42415001	42425000	16	0.139088
Chr1	14285001	14295000	4	0.139066
Chr4	1245001	1255000	32	0.139024
Chr1	23985001	23995000	13	0.139019
Chr1	35001	45000	40	0.139002
Chr2	9795001	9805000	3	0.138977
Chr1	650001	660000	8	0.138974
Chr6	6185001	6195000	38	0.13895
Chr3	21145001	21155000	1	0.138943
Chr5	31385001	31395000	5	0.138899
Chr6	19640001	19650000	7	0.138883
Chr5	17630001	17640000	1	0.138805
Chr3	8565001	8575000	10	0.138797
Chr5	20030001	20040000	3	0.13877
Chr2	34460001	34470000	10	0.138607
Chr1	40765001	40775000	6	0.138594
Chr6	435001	445000	3	0.138591
Chr3	45590001	45600000	9	0.138444
Chr6	17735001	17745000	9	0.138441
Chr4	40615001	40625000	27	0.138429
Chr5	20830001	20840000	4	0.138381
Chr3	14100001	14110000	7	0.138368
Chr3	3265001	3275000	33	0.138353
Chr5	20140001	20150000	9	0.138317
Chr2	1950001	1960000	11	0.138292
Chr2	1955001	1965000	11	0.138292
Chr2	29660001	29670000	8	0.138287
Chr6	11310001	11320000	1	0.138261
Chr2	33295001	33305000	55	0.138247
Chr3	10765001	10775000	12	0.13823
Chr4	10810001	10820000	7	0.138204
Chr5	23080001	23090000	3	0.138191
Chr4	8700001	8710000	5	0.138171
Chr1	4010001	4020000	2	0.138162
Chr6	2645001	2655000	3	0.138107
Chr6	20540001	20550000	2	0.1381
Chr1	14395001	14405000	18	0.138033
Chr1	40430001	40440000	1	0.138027
Chr5	17145001	17155000	40	0.138027
Chr5	14345001	14355000	23	0.13802
Chr4	12800001	12810000	4	0.137997
Chr3	36350001	36360000	11	0.137971
Chr1	4630001	4640000	2	0.13797
Chr4	26095001	26105000	16	0.137886
Chr5	14165001	14175000	2	0.137879
Chr6	17665001	17675000	8	0.137811
Chr4	9465001	9475000	5	0.137661
Chr5	13350001	13360000	10	0.137661
Chr6	1140001	1150000	5	0.137628
Chr1	26200001	26210000	11	0.137595
Chr2	19460001	19470000	9	0.137592
Chr4	37555001	37565000	3	0.137574
Chr5	21775001	21785000	10	0.137562
Chr5	19695001	19705000	6	0.137459
Chr5	9105001	9115000	4	0.137443
Chr4	23580001	23590000	13	0.137442
Chr5	19215001	19225000	28	0.1374
Chr1	30205001	30215000	4	0.137391
Chr6	8765001	8775000	13	0.137278
Chr4	34525001	34535000	8	0.137214
Chr6	2000001	2010000	15	0.137132
Chr3	30325001	30335000	21	0.137127
Chr4	25575001	25585000	2	0.137033
Chr3	10775001	10785000	8	0.136985
Chr6	26710001	26720000	1	0.136981
Chr6	13805001	13815000	14	0.13698
Chr5	11560001	11570000	8	0.136975
Chr5	2445001	2455000	24	0.136962
Chr2	22005001	22015000	2	0.13685
Chr1	42410001	42420000	11	0.136635
Chr4	25085001	25095000	6	0.13658
Chr5	3265001	3275000	7	0.136529
Chr5	17590001	17600000	15	0.136498
Chr4	925001	935000	7	0.136496
Chr4	18800001	18810000	7	0.136402
Chr4	2905001	2915000	16	0.136383
Chr3	18445001	18455000	5	0.136367
Chr6	1540001	1550000	43	0.136354
Chr5	31990001	32000000	20	0.136255
Chr1	300001	310000	27	0.136175
Chr4	3505001	3515000	6	0.136167
Chr3	10865001	10875000	12	0.136122
Chr4	24740001	24750000	22	0.136119
Chr3	42225001	42235000	9	0.136021
Chr6	7510001	7520000	2	0.135983
Chr3	42260001	42270000	4	0.13593
Chr1	23945001	23955000	15	0.135914
Chr2	20590001	20600000	4	0.135833
Chr1	57495001	57505000	12	0.1358
Chr4	22595001	22605000	5	0.135776
Chr6	18505001	18515000	6	0.135772
Chr2	17690001	17700000	8	0.135748
Chr1	56265001	56275000	3	0.135729
Chr5	6990001	7000000	13	0.135703
Chr6	9865001	9875000	4	0.135643
Chr3	37030001	37040000	5	0.135627
Chr6	18805001	18815000	1	0.135584
Chr1	40365001	40375000	1	0.135559
Chr5	220001	230000	16	0.135481
Chr1	57150001	57160000	8	0.135434
Chr5	6275001	6285000	4	0.135392
Chr5	6555001	6565000	19	0.135392
Chr1	35245001	35255000	3	0.135387
Chr3	22770001	22780000	6	0.135289
Chr1	46185001	46195000	15	0.135281
Chr4	3910001	3920000	18	0.135277
Chr4	37130001	37140000	15	0.13525
Chr3	30865001	30875000	2	0.135222
Chr5	1500001	1510000	5	0.135222
Chr4	17170001	17180000	1	0.135168
Chr4	17175001	17185000	1	0.135168
Chr3	10745001	10755000	19	0.135098
Chr4	36685001	36695000	6	0.135031
Chr1	46140001	46150000	32	0.134985
Chr4	25955001	25965000	7	0.134975
Chr2	35890001	35900000	6	0.134964
Chr3	8570001	8580000	12	0.134942
Chr1	8470001	8480000	6	0.134926
Chr4	22840001	22850000	6	0.134885
Chr6	9055001	9065000	6	0.134883
Chr1	21125001	21135000	6	0.134854
Chr4	19195001	19205000	12	0.134796
Chr6	16000001	16010000	4	0.134794
Chr1	57230001	57240000	8	0.134777
Chr5	28720001	28730000	9	0.134776
Chr4	21020001	21030000	1	0.134757
Chr5	23570001	23580000	30	0.134707
Chr1	48125001	48135000	7	0.13468
Chr6	4185001	4195000	3	0.134675
Chr6	140001	150000	15	0.134631
Chr4	21265001	21275000	12	0.134611
Chr3	15735001	15745000	4	0.134531
Chr2	43175001	43185000	4	0.134519
Chr1	38175001	38185000	2	0.134506
Chr2	38450001	38460000	1	0.134469
Chr1	62175001	62185000	2	0.134461
Chr1	12450001	12460000	1	0.134415
Chr2	36870001	36880000	21	0.134376
Chr3	42965001	42975000	9	0.134337
Chr5	20205001	20215000	7	0.134318
Chr3	21490001	21500000	4	0.134299
Chr5	9430001	9440000	22	0.134285
Chr4	12355001	12365000	7	0.134264
Chr5	13390001	13400000	5	0.134148
Chr5	29650001	29660000	17	0.134142
Chr5	22190001	22200000	4	0.134116
Chr6	17995001	18005000	10	0.1341
Chr1	23940001	23950000	14	0.134086
Chr1	14930001	14940000	4	0.134017
Chr1	34855001	34865000	21	0.133999
Chr4	5220001	5230000	2	0.133945
Chr1	49225001	49235000	5	0.13392
Chr4	20315001	20325000	7	0.133909
Chr2	41020001	41030000	1	0.133839
Chr6	21825001	21835000	11	0.133798
Chr5	3295001	3305000	23	0.133782
Chr2	16040001	16050000	29	0.133761
Chr6	2365001	2375000	8	0.133718
Chr1	59080001	59090000	3	0.133669
Chr5	25300001	25310000	17	0.133667
Chr2	31710001	31720000	70	0.133625
Chr5	9455001	9465000	3	0.133571
Chr1	12490001	12500000	2	0.133514
Chr1	12495001	12505000	2	0.133514
Chr5	16865001	16875000	7	0.133448
Chr1	19615001	19625000	8	0.133402
Chr6	5030001	5040000	10	0.133368
Chr1	29925001	29935000	11	0.133318
Chr1	56290001	56300000	3	0.133286
Chr1	56055001	56065000	24	0.133191
Chr1	54075001	54085000	1	0.133177
Chr1	54080001	54090000	1	0.133177
Chr5	23625001	23635000	27	0.133044
Chr1	1665001	1675000	12	0.133039
Chr6	5200001	5210000	2	0.132938
Chr4	18205001	18215000	1	0.132936
Chr3	27830001	27840000	6	0.132863
Chr4	22495001	22505000	10	0.132857
Chr3	36285001	36295000	2	0.132852
Chr3	8820001	8830000	2	0.132844
Chr1	18430001	18440000	1	0.132778
Chr3	100001	110000	9	0.132759
Chr1	47420001	47430000	10	0.132749
Chr6	4980001	4990000	17	0.132733
Chr1	36270001	36280000	9	0.13272
Chr6	22870001	22880000	12	0.132663
Chr1	60300001	60310000	6	0.132614
Chr6	3215001	3225000	4	0.132491
Chr4	41735001	41745000	14	0.132467
Chr3	38415001	38425000	5	0.132436
Chr2	16035001	16045000	23	0.132427
Chr1	49830001	49840000	4	0.13241
Chr6	3130001	3140000	56	0.132383
Chr2	30435001	30445000	1	0.13229
Chr3	37980001	37990000	7	0.13228
Chr4	31705001	31715000	7	0.132268
Chr5	26480001	26490000	10	0.132223
Chr5	33600001	33610000	6	0.132223
Chr6	5580001	5590000	8	0.132218
Chr3	26770001	26780000	13	0.132214
Chr3	8605001	8615000	13	0.132209
Chr6	12905001	12915000	4	0.1322
Chr6	18215001	18225000	37	0.132194
Chr2	17335001	17345000	1	0.132188
Chr2	17340001	17350000	1	0.132188
Chr2	1900001	1910000	2	0.132171
Chr2	1905001	1915000	2	0.132171
Chr5	23075001	23085000	5	0.132133
Chr1	34500001	34510000	25	0.132128
Chr4	14595001	14605000	12	0.132058
Chr4	23785001	23795000	24	0.132015
Chr1	48080001	48090000	11	0.131892
Chr6	5125001	5135000	12	0.13187
Chr5	5620001	5630000	3	0.131785
Chr2	33950001	33960000	3	0.131721
Chr6	6160001	6170000	21	0.131703
Chr3	31740001	31750000	9	0.131672
Chr1	43070001	43080000	14	0.131646
Chr6	2930001	2940000	4	0.131589
Chr2	13200001	13210000	32	0.131561
Chr4	38320001	38330000	7	0.131549
Chr4	12960001	12970000	4	0.131539
Chr5	14955001	14965000	12	0.131519
Chr4	5375001	5385000	15	0.131503
Chr1	28470001	28480000	12	0.131502
Chr4	37575001	37585000	18	0.131449
Chr1	48740001	48750000	4	0.131445
Chr6	2990001	3000000	27	0.131256
Chr1	46120001	46130000	8	0.131253
Chr3	9110001	9120000	49	0.13123
Chr4	27900001	27910000	5	0.1312
Chr1	33625001	33635000	2	0.131178
Chr1	5001	15000	49	0.131092
Chr5	18140001	18150000	42	0.131084
Chr4	41795001	41805000	46	0.13105
Chr2	15730001	15740000	12	0.130992
Chr1	55645001	55655000	6	0.130928
Chr1	26235001	26245000	18	0.130897
Chr1	7435001	7445000	5	0.130886
Chr5	20650001	20660000	3	0.130849
Chr5	32330001	32340000	4	0.130783
Chr2	17520001	17530000	2	0.130771
Chr4	27340001	27350000	10	0.13073
Chr6	4540001	4550000	7	0.13073
Chr3	3930001	3940000	16	0.13063
Chr4	22880001	22890000	4	0.130628
Chr1	20650001	20660000	14	0.130601
Chr4	36485001	36495000	52	0.130579
Chr4	11650001	11660000	2	0.130526
Chr6	5575001	5585000	7	0.130514
Chr3	30445001	30455000	12	0.130411
Chr1	39170001	39180000	11	0.130391
Chr6	3620001	3630000	18	0.130389
Chr6	155001	165000	13	0.130381
Chr6	26880001	26890000	16	0.13035
Chr5	1280001	1290000	4	0.130323
Chr5	1285001	1295000	4	0.130323
Chr4	25640001	25650000	6	0.130314
Chr6	6165001	6175000	19	0.13029
Chr1	145001	155000	16	0.130249
Chr5	1980001	1990000	22	0.130152
Chr6	18005001	18015000	23	0.129933
Chr2	24635001	24645000	7	0.129878
Chr3	38510001	38520000	4	0.129786
Chr1	46040001	46050000	25	0.129775
Chr6	3010001	3020000	1	0.129758
Chr6	22080001	22090000	4	0.129748
Chr5	17530001	17540000	1	0.12973
Chr4	30275001	30285000	14	0.129716
Chr1	47845001	47855000	5	0.129715
Chr1	32180001	32190000	4	0.129709
Chr2	27130001	27140000	4	0.129688
Chr5	16870001	16880000	9	0.129539
Chr1	54540001	54550000	5	0.129537
Chr5	10320001	10330000	2	0.129494
Chr4	34660001	34670000	7	0.129486
Chr6	20420001	20430000	6	0.129475
Chr5	1375001	1385000	2	0.129461
Chr6	2995001	3005000	15	0.129412
Chr5	23445001	23455000	1	0.129328
Chr1	45930001	45940000	5	0.129317
Chr6	13810001	13820000	16	0.129313
Chr4	5900001	5910000	2	0.129306
Chr3	25115001	25125000	23	0.129296
Chr4	2095001	2105000	15	0.129241
Chr3	45215001	45225000	18	0.129223
Chr1	46475001	46485000	4	0.129131
Chr6	6415001	6425000	4	0.12912
Chr4	23585001	23595000	11	0.129109
Chr1	10001	20000	58	0.129097
Chr6	3315001	3325000	12	0.129087
Chr4	14935001	14945000	6	0.129062
Chr5	2350001	2360000	52	0.129061
Chr6	22850001	22860000	14	0.129048
Chr1	31785001	31795000	6	0.129047
Chr1	49955001	49965000	1	0.128985
Chr1	565001	575000	9	0.128927
Chr3	85001	95000	35	0.128903
Chr5	6975001	6985000	32	0.128892
Chr4	14210001	14220000	4	0.128884
Chr3	14720001	14730000	4	0.128868
Chr2	16030001	16040000	16	0.128851
Chr3	41410001	41420000	6	0.128837
Chr3	32675001	32685000	1	0.128834
Chr5	3565001	3575000	17	0.128831
Chr2	15735001	15745000	13	0.128786
Chr1	32790001	32800000	28	0.128783
Chr2	32025001	32035000	2	0.128716
Chr3	8610001	8620000	14	0.128714
Chr5	21770001	21780000	3	0.128708
Chr1	14490001	14500000	6	0.128705
Chr5	27035001	27045000	6	0.128704
Chr1	8645001	8655000	2	0.128647
Chr3	7485001	7495000	1	0.128517
Chr4	24895001	24905000	10	0.128507
Chr1	4720001	4730000	3	0.128478
Chr1	57100001	57110000	15	0.128473
Chr4	22550001	22560000	11	0.128432
Chr5	32955001	32965000	2	0.128357
Chr1	50360001	50370000	38	0.128336
Chr6	22065001	22075000	12	0.128309
Chr5	18205001	18215000	41	0.128295
Chr1	54825001	54835000	18	0.128275
Chr2	18250001	18260000	2	0.128269
Chr3	45220001	45230000	10	0.128183
Chr5	11985001	11995000	3	0.128132
Chr3	525001	535000	7	0.128113
Chr3	22765001	22775000	5	0.128083
Chr1	12120001	12130000	3	0.128076
Chr4	23595001	23605000	5	0.128072
Chr6	9920001	9930000	1	0.128059
Chr3	11900001	11910000	1	0.128006
Chr3	40060001	40070000	3	0.127951
Chr3	40065001	40075000	3	0.127951
Chr4	22885001	22895000	7	0.127943
Chr1	14385001	14395000	26	0.127897
Chr6	10010001	10020000	20	0.127846
Chr5	9175001	9185000	2	0.127838
Chr3	28960001	28970000	2	0.127821
Chr4	33845001	33855000	17	0.127817
Chr5	14335001	14345000	19	0.127788
Chr3	3305001	3315000	2	0.127785
Chr3	4050001	4060000	16	0.127777
Chr1	50340001	50350000	4	0.127768
Chr4	41815001	41825000	44	0.12774
Chr4	24310001	24320000	2	0.127725
Chr4	2840001	2850000	9	0.127685
Chr3	9105001	9115000	47	0.12767
Chr5	10175001	10185000	2	0.12765
Chr3	17715001	17725000	9	0.127607
Chr5	22895001	22905000	6	0.127585
Chr3	45260001	45270000	20	0.127581
Chr5	6835001	6845000	9	0.127569
Chr4	1240001	1250000	35	0.127562
Chr4	155001	165000	21	0.127543
Chr1	57095001	57105000	16	0.127496
Chr6	26845001	26855000	12	0.127496
Chr1	27495001	27505000	1	0.127439
Chr3	7830001	7840000	2	0.127425
Chr2	30840001	30850000	5	0.127424
Chr1	49220001	49230000	5	0.127366
Chr1	46965001	46975000	13	0.127326
Chr1	34860001	34870000	7	0.127313
Chr4	1150001	1160000	17	0.127312
Chr6	22845001	22855000	21	0.127306
Chr1	44175001	44185000	9	0.127189
Chr1	21500001	21510000	1	0.12718
Chr4	22445001	22455000	15	0.127154
Chr3	28310001	28320000	5	0.127145
Chr5	19985001	19995000	3	0.127103
Chr6	1145001	1155000	7	0.127076
Chr5	10840001	10850000	4	0.127063
Chr5	18420001	18430000	7	0.127041
Chr5	2040001	2050000	11	0.127016
Chr3	20370001	20380000	1	0.127012
Chr3	20375001	20385000	1	0.127012
Chr1	125001	135000	11	0.126979
Chr3	4055001	4065000	15	0.126969
Chr2	40855001	40865000	2	0.126874
Chr4	30445001	30455000	2	0.12686
Chr5	20825001	20835000	8	0.126857
Chr4	22845001	22855000	6	0.126841
Chr3	35205001	35215000	17	0.126817
Chr5	32835001	32845000	16	0.126817
Chr4	29875001	29885000	4	0.12679
Chr4	9035001	9045000	2	0.126762
Chr4	9040001	9050000	2	0.126762
Chr6	10020001	10030000	17	0.126635
Chr6	25700001	25710000	4	0.126615
Chr5	6915001	6925000	3	0.126585
Chr3	36470001	36480000	8	0.126535
Chr6	430001	440000	4	0.126521
Chr1	40700001	40710000	23	0.12651
Chr1	31190001	31200000	17	0.126451
Chr4	40610001	40620000	6	0.126426
Chr4	1220001	1230000	9	0.126416
Chr3	55001	65000	11	0.126335
Chr4	9340001	9350000	3	0.126305
Chr1	27030001	27040000	6	0.126239
Chr6	17990001	18000000	16	0.126218
Chr2	29665001	29675000	17	0.126211
Chr3	32050001	32060000	3	0.126177
Chr1	21810001	21820000	4	0.126175
Chr2	19405001	19415000	5	0.1261
Chr4	27495001	27505000	2	0.126033
Chr5	21780001	21790000	10	0.126019
Chr3	38480001	38490000	4	0.126013
Chr3	32570001	32580000	9	0.125998
Chr6	4785001	4795000	7	0.125958
Chr6	11085001	11095000	10	0.125917
Chr4	31225001	31235000	8	0.12585
Chr6	26875001	26885000	46	0.125827
Chr5	8475001	8485000	4	0.125821
Chr5	8480001	8490000	4	0.125821
Chr4	26105001	26115000	23	0.125774
Chr4	9570001	9580000	7	0.125766
Chr6	18600001	18610000	5	0.125762
Chr4	25635001	25645000	8	0.125719
Chr4	31290001	31300000	6	0.125569
Chr1	46070001	46080000	31	0.125516
Chr2	18025001	18035000	1	0.125491
Chr2	27845001	27855000	5	0.125486
Chr5	16430001	16440000	14	0.125439
Chr3	35810001	35820000	5	0.125373
Chr2	28920001	28930000	2	0.12536
Chr1	38690001	38700000	1	0.125355
Chr1	38695001	38705000	1	0.125355
Chr2	36495001	36505000	1	0.125355
Chr4	35360001	35370000	13	0.125336
Chr6	7660001	7670000	5	0.12533
Chr4	4415001	4425000	16	0.125311
Chr6	22715001	22725000	14	0.125273
Chr3	41455001	41465000	14	0.125236
Chr5	6290001	6300000	6	0.125231
Chr5	5375001	5385000	7	0.125202
Chr1	52915001	52925000	17	0.12519
Chr1	14485001	14495000	6	0.125189
Chr1	29475001	29485000	9	0.125188
Chr6	19170001	19180000	17	0.125182
Chr4	14330001	14340000	7	0.125127
Chr5	5950001	5960000	2	0.125112
Chr5	5955001	5965000	2	0.125112
Chr2	12365001	12375000	4	0.124977
Chr6	9485001	9495000	5	0.12497
Chr4	6880001	6890000	9	0.124959
Chr3	5880001	5890000	11	0.124942
Chr4	41450001	41460000	4	0.124781
Chr3	45555001	45565000	8	0.124747
Chr5	18450001	18460000	15	0.124745
Chr6	22640001	22650000	14	0.124729
Chr6	170001	180000	28	0.124652
Chr1	38790001	38800000	3	0.124651
Chr6	20905001	20915000	8	0.124646
Chr6	150001	160000	8	0.124637
Chr5	28140001	28150000	8	0.124591
Chr1	45605001	45615000	10	0.12459
Chr4	33850001	33860000	12	0.124534
Chr3	42595001	42605000	6	0.124508
Chr1	60820001	60830000	9	0.124485
Chr6	1510001	1520000	23	0.124425
Chr5	32110001	32120000	4	0.124411
Chr3	35030001	35040000	2	0.124397
Chr3	18810001	18820000	8	0.124339
Chr1	3145001	3155000	1	0.124317
Chr1	56380001	56390000	1	0.124317
Chr5	4675001	4685000	1	0.124317
Chr3	30945001	30955000	14	0.124296
Chr1	53260001	53270000	4	0.124255
Chr6	9665001	9675000	9	0.124247
Chr6	19635001	19645000	9	0.124235
Chr5	6270001	6280000	6	0.124209
Chr5	16435001	16445000	20	0.12418
Chr5	24770001	24780000	4	0.124155
Chr6	22665001	22675000	11	0.124125
Chr2	22325001	22335000	2	0.12412
Chr4	39535001	39545000	27	0.124085
Chr4	14600001	14610000	11	0.124078
Chr5	11310001	11320000	3	0.124072
Chr6	2695001	2705000	11	0.124069
Chr3	37340001	37350000	5	0.124046
Chr5	2950001	2960000	11	0.124036
Chr1	39290001	39300000	40	0.124013
Chr1	52180001	52190000	6	0.124013
Chr2	19215001	19225000	6	0.124007
Chr1	2740001	2750000	4	0.124
Chr4	1555001	1565000	7	0.123979
Chr6	810001	820000	4	0.123971
Chr5	32750001	32760000	13	0.123968
Chr1	57260001	57270000	6	0.12395
Chr1	46350001	46360000	7	0.123938
Chr4	10685001	10695000	6	0.123934
Chr4	36605001	36615000	18	0.123925
Chr5	20555001	20565000	3	0.123918
Chr5	20560001	20570000	3	0.123918
Chr4	23865001	23875000	1	0.123901
Chr5	6970001	6980000	30	0.123879
Chr5	17595001	17605000	23	0.123851
Chr6	11050001	11060000	4	0.123844
Chr4	40620001	40630000	27	0.123841
Chr3	44655001	44665000	13	0.123836
Chr3	34475001	34485000	15	0.123816
Chr1	35180001	35190000	4	0.123809
Chr6	3125001	3135000	39	0.123797
Chr1	14045001	14055000	5	0.123781
Chr3	30330001	30340000	25	0.123781
Chr3	6110001	6120000	12	0.123743
Chr6	7820001	7830000	10	0.123678
Chr2	29075001	29085000	9	0.12361
Chr4	14940001	14950000	8	0.123605
Chr3	11290001	11300000	7	0.123601
Chr1	34830001	34840000	16	0.123596
Chr5	2625001	2635000	8	0.123561
Chr3	1770001	1780000	6	0.123559
Chr1	295001	305000	22	0.123548
Chr6	5120001	5130000	14	0.123534
Chr6	7885001	7895000	16	0.123473
Chr4	340001	350000	11	0.123461
Chr6	10005001	10015000	14	0.123453
Chr6	22075001	22085000	4	0.123407
Chr1	56050001	56060000	23	0.123384
Chr2	17695001	17705000	18	0.123379
Chr1	34850001	34860000	26	0.123361
Chr1	15170001	15180000	12	0.123349
Chr5	11085001	11095000	5	0.123345
Chr3	15910001	15920000	1	0.123278
Chr2	29015001	29025000	14	0.123265
Chr4	36745001	36755000	3	0.123236
Chr1	48945001	48955000	18	0.123225
Chr4	2915001	2925000	17	0.123215
Chr3	8265001	8275000	1	0.123213
Chr3	8270001	8280000	1	0.123213
Chr4	4765001	4775000	8	0.123208
Chr6	19415001	19425000	11	0.123159
Chr3	12770001	12780000	16	0.12314
Chr6	19985001	19995000	7	0.123137
Chr5	24660001	24670000	5	0.123125
Chr5	22245001	22255000	4	0.123118
Chr3	24480001	24490000	1	0.123093
Chr4	24735001	24745000	31	0.123089
Chr4	35290001	35300000	5	0.123042
Chr5	5315001	5325000	1	0.123027
Chr5	5320001	5330000	1	0.123027
Chr6	10110001	10120000	14	0.123022
Chr4	12815001	12825000	10	0.122974
Chr5	29890001	29900000	16	0.122927
Chr3	25970001	25980000	4	0.122911
Chr6	125001	135000	5	0.122898
Chr3	15730001	15740000	20	0.122808
Chr3	29050001	29060000	2	0.122769
Chr4	10235001	10245000	3	0.122754
Chr4	10240001	10250000	3	0.122754
Chr1	47235001	47245000	5	0.122744
Chr5	8820001	8830000	8	0.122716
Chr5	8825001	8835000	8	0.122716
Chr5	2945001	2955000	12	0.122715
Chr3	80001	90000	17	0.122707
Chr4	22295001	22305000	3	0.122703
Chr5	7105001	7115000	14	0.122654
Chr5	22470001	22480000	11	0.122615
Chr6	5585001	5595000	32	0.1226
Chr6	7040001	7050000	8	0.122568
Chr6	26680001	26690000	37	0.122544
Chr3	34100001	34110000	13	0.122505
Chr3	25190001	25200000	34	0.122481
Chr4	40365001	40375000	1	0.122481
Chr3	34445001	34455000	11	0.122431
Chr4	23145001	23155000	2	0.122399
Chr5	18495001	18505000	34	0.122339
Chr1	21020001	21030000	1	0.122309
Chr6	10015001	10025000	28	0.122284
Chr2	17010001	17020000	29	0.12226
Chr5	3420001	3430000	14	0.122225
Chr1	44635001	44645000	9	0.12221
Chr6	260001	270000	14	0.122191
Chr1	46075001	46085000	33	0.122122
Chr6	875001	885000	12	0.122056
Chr6	21740001	21750000	9	0.121972
Chr1	15175001	15185000	12	0.121955
Chr6	255001	265000	13	0.121954
Chr1	21290001	21300000	3	0.121932
Chr4	10835001	10845000	8	0.121926
Chr1	47350001	47360000	28	0.121887
Chr2	22910001	22920000	10	0.121785
Chr6	3500001	3510000	6	0.121785
Chr1	5045001	5055000	1	0.121778
Chr2	39555001	39565000	13	0.121709
Chr1	28595001	28605000	4	0.121664
Chr2	29240001	29250000	1	0.121659
Chr3	3260001	3270000	18	0.121637
Chr6	22795001	22805000	10	0.121619
Chr3	16980001	16990000	30	0.121515
Chr6	1520001	1530000	5	0.121499
Chr6	20480001	20490000	15	0.121488
Chr6	2970001	2980000	11	0.121469
Chr1	57145001	57155000	6	0.121443
Chr4	130001	140000	32	0.121376
Chr5	14860001	14870000	5	0.121346
Chr1	37025001	37035000	12	0.121302
Chr6	26835001	26845000	38	0.121284
Chr6	8265001	8275000	12	0.121258
Chr1	36245001	36255000	35	0.121252
Chr6	15300001	15310000	3	0.121247
Chr6	13175001	13185000	3	0.12123
Chr6	11885001	11895000	6	0.121196
Chr4	26240001	26250000	6	0.121193
Chr4	14165001	14175000	39	0.12119
Chr1	36235001	36245000	30	0.121166
Chr3	37860001	37870000	12	0.121166
Chr5	26000001	26010000	18	0.121166
Chr3	10770001	10780000	12	0.121146
Chr3	6115001	6125000	9	0.121105
Chr4	2535001	2545000	11	0.121084
Chr4	535001	545000	3	0.12108
Chr4	540001	550000	3	0.12108
Chr5	23610001	23620000	3	0.121074
Chr5	32020001	32030000	13	0.121056
Chr2	13730001	13740000	11	0.121012
Chr4	41775001	41785000	11	0.120996
Chr6	10000001	10010000	16	0.120982
Chr2	36030001	36040000	36	0.120971
Chr1	46135001	46145000	20	0.120966
Chr3	8245001	8255000	1	0.120961
Chr1	52640001	52650000	12	0.120933
Chr5	23775001	23785000	8	0.120841
Chr3	32210001	32220000	3	0.120839
Chr5	31030001	31040000	3	0.120828
Chr3	32370001	32380000	2	0.120808
Chr3	32375001	32385000	2	0.120808
Chr6	20530001	20540000	5	0.120777
Chr4	4770001	4780000	2	0.12072
Chr3	22795001	22805000	6	0.120705
Chr2	10390001	10400000	2	0.120702
Chr1	26060001	26070000	11	0.120652
Chr4	10690001	10700000	7	0.120651
Chr4	35890001	35900000	7	0.120613
Chr2	20825001	20835000	13	0.120597
Chr3	34420001	34430000	10	0.120577
Chr4	20330001	20340000	1	0.12055
Chr4	20335001	20345000	1	0.12055
Chr4	36610001	36620000	47	0.120539
Chr2	35680001	35690000	22	0.120503
Chr3	43480001	43490000	4	0.120498

## Sheet: Table S4
Table S4 Selective sweeps between Group I and Group III.
CHROM	BIN_START	BIN_END	N_VARIANTS	WEIGHTED_FST
Chr3	10840001	10850000	2	0.637175
Chr6	985001	995000	1	0.613995
Chr3	22780001	22790000	3	0.612914
Chr1	165001	175000	1	0.601618
Chr3	4040001	4050000	1	0.577753
Chr5	19360001	19370000	1	0.577753
Chr3	22775001	22785000	3	0.55739
Chr3	34565001	34575000	14	0.550456
Chr3	34570001	34580000	8	0.542073
Chr1	4665001	4675000	1	0.533775
Chr1	4670001	4680000	1	0.533775
Chr5	9335001	9345000	1	0.533775
Chr3	34610001	34620000	111	0.526058
Chr3	34575001	34585000	15	0.522581
Chr3	34615001	34625000	81	0.522365
Chr1	58460001	58470000	1	0.519363
Chr1	58465001	58475000	1	0.519363
Chr4	20345001	20355000	1	0.518828
Chr3	34560001	34570000	47	0.515319
Chr3	34605001	34615000	62	0.515181
Chr4	4095001	4105000	1	0.502473
Chr4	4100001	4110000	1	0.502473
Chr3	10845001	10855000	18	0.502257
Chr3	34620001	34630000	23	0.500278
Chr2	22010001	22020000	1	0.499362
Chr1	160001	170000	4	0.492321
Chr4	23865001	23875000	1	0.484163
Chr3	34555001	34565000	66	0.482264
Chr3	34600001	34610000	49	0.476282
Chr4	40365001	40375000	1	0.473157
Chr3	34550001	34560000	41	0.468358
Chr3	34545001	34555000	19	0.463064
Chr3	34580001	34590000	18	0.457161
Chr5	6855001	6865000	1	0.455754
Chr5	9340001	9350000	2	0.455415
Chr3	10850001	10860000	18	0.453047
Chr3	34650001	34660000	40	0.446867
Chr3	34655001	34665000	19	0.445608
Chr3	34585001	34595000	42	0.44546
Chr3	34595001	34605000	50	0.445357
Chr4	26150001	26160000	1	0.439478
Chr3	34590001	34600000	56	0.439322
Chr3	34535001	34545000	33	0.434975
Chr4	10235001	10245000	3	0.432891
Chr4	10240001	10250000	3	0.432891
Chr2	43180001	43190000	1	0.431932
Chr4	26620001	26630000	2	0.431852
Chr1	21760001	21770000	1	0.427482
Chr3	34540001	34550000	11	0.426356
Chr1	12450001	12460000	1	0.424469
Chr6	4425001	4435000	5	0.422553
Chr3	11140001	11150000	1	0.420914
Chr3	11145001	11155000	1	0.420914
Chr3	30965001	30975000	2	0.417717
Chr6	1575001	1585000	1	0.417314
Chr6	1580001	1590000	1	0.417314
Chr1	31075001	31085000	4	0.411762
Chr6	4420001	4430000	6	0.410155
Chr3	28520001	28530000	1	0.409487
Chr3	28525001	28535000	1	0.409487
Chr2	37505001	37515000	1	0.405408
Chr2	37510001	37520000	1	0.405408
Chr3	11900001	11910000	1	0.40508
Chr6	13770001	13780000	9	0.400935
Chr5	10120001	10130000	2	0.400858
Chr3	16735001	16745000	1	0.398969
Chr3	16740001	16750000	1	0.398969
Chr1	32285001	32295000	7	0.396678
Chr3	34625001	34635000	37	0.395973
Chr3	10825001	10835000	6	0.395611
Chr3	34530001	34540000	45	0.395365
Chr3	8695001	8705000	1	0.390099
Chr3	8700001	8710000	1	0.390099
Chr6	13345001	13355000	1	0.388572
Chr5	18925001	18935000	5	0.385885
Chr3	23950001	23960000	1	0.384055
Chr3	23955001	23965000	1	0.384055
Chr6	4315001	4325000	3	0.383515
Chr6	4320001	4330000	3	0.383515
Chr3	9080001	9090000	1	0.382419
Chr5	9785001	9795000	3	0.381901
Chr5	9790001	9800000	3	0.381901
Chr6	980001	990000	2	0.378446
Chr5	22475001	22485000	1	0.371459
Chr4	9230001	9240000	1	0.371019
Chr6	6300001	6310000	6	0.370888
Chr3	17720001	17730000	1	0.370419
Chr3	34645001	34655000	49	0.369403
Chr4	35760001	35770000	2	0.36862
Chr4	34590001	34600000	1	0.367859
Chr1	54345001	54355000	2	0.361935
Chr4	15825001	15835000	2	0.359399
Chr4	14170001	14180000	2	0.358961
Chr3	8870001	8880000	1	0.356146
Chr1	41860001	41870000	2	0.355831
Chr3	105001	115000	1	0.352829
Chr1	58570001	58580000	1	0.352722
Chr3	8960001	8970000	4	0.350529
Chr3	8800001	8810000	6	0.349704
Chr3	10830001	10840000	7	0.34955
Chr6	13220001	13230000	11	0.346792
Chr3	36360001	36370000	4	0.34674
Chr4	19875001	19885000	1	0.34341
Chr3	34500001	34510000	11	0.341878
Chr3	27825001	27835000	2	0.338617
Chr1	45001	55000	19	0.338593
Chr1	52265001	52275000	1	0.337485
Chr4	15810001	15820000	1	0.337401
Chr4	15815001	15825000	1	0.337401
Chr3	18925001	18935000	1	0.336247
Chr4	42055001	42065000	12	0.335831
Chr1	60825001	60835000	1	0.335095
Chr3	29255001	29265000	5	0.33465
Chr5	11430001	11440000	2	0.334241
Chr6	6295001	6305000	7	0.333854
Chr1	32290001	32300000	9	0.333702
Chr2	21360001	21370000	1	0.333448
Chr4	16370001	16380000	1	0.332873
Chr1	130001	140000	3	0.332461
Chr2	9855001	9865000	54	0.331809
Chr5	31465001	31475000	1	0.331527
Chr5	31470001	31480000	1	0.331527
Chr1	41865001	41875000	5	0.331405
Chr3	8965001	8975000	4	0.330574
Chr4	28425001	28435000	3	0.330051
Chr6	6320001	6330000	7	0.329246
Chr2	41840001	41850000	1	0.328118
Chr4	28430001	28440000	9	0.327789
Chr2	5300001	5310000	3	0.327689
Chr2	5305001	5315000	3	0.327689
Chr1	6620001	6630000	2	0.32743
Chr2	9850001	9860000	114	0.325417
Chr5	25960001	25970000	3	0.32537
Chr4	14120001	14130000	1	0.325272
Chr6	11090001	11100000	7	0.32515
Chr3	1485001	1495000	3	0.324495
Chr1	11990001	12000000	1	0.323026
Chr3	34640001	34650000	39	0.32287
Chr3	8805001	8815000	7	0.322101
Chr1	3065001	3075000	2	0.319995
Chr5	15100001	15110000	1	0.317954
Chr6	13765001	13775000	14	0.317886
Chr6	9350001	9360000	2	0.317749
Chr6	9355001	9365000	2	0.317749
Chr1	44035001	44045000	1	0.317413
Chr3	8850001	8860000	5	0.316484
Chr5	16045001	16055000	4	0.314679
Chr3	40930001	40940000	1	0.314207
Chr2	22005001	22015000	2	0.313042
Chr3	19120001	19130000	16	0.311407
Chr5	10405001	10415000	1	0.311245
Chr5	10410001	10420000	1	0.311245
Chr3	34400001	34410000	13	0.310245
Chr6	5010001	5020000	7	0.309695
Chr3	35780001	35790000	4	0.309597
Chr1	44730001	44740000	3	0.308029
Chr2	4885001	4895000	3	0.307653
Chr1	32830001	32840000	1	0.305356
Chr1	32835001	32845000	1	0.305356
Chr2	14935001	14945000	1	0.304974
Chr6	9310001	9320000	73	0.3049
Chr4	42050001	42060000	17	0.304899
Chr4	20320001	20330000	2	0.304134
Chr5	15125001	15135000	1	0.302873
Chr4	18820001	18830000	14	0.301424
Chr1	42590001	42600000	5	0.300556
Chr5	3175001	3185000	1	0.299376
Chr5	3180001	3190000	1	0.299376
Chr3	22920001	22930000	1	0.299363
Chr3	22925001	22935000	1	0.299363
Chr2	36370001	36380000	1	0.299117
Chr1	40001	50000	39	0.298598
Chr2	42675001	42685000	1	0.297773
Chr2	10015001	10025000	5	0.297641
Chr3	34505001	34515000	18	0.297559
Chr1	52910001	52920000	10	0.296992
Chr5	13095001	13105000	1	0.296821
Chr6	7650001	7660000	1	0.296795
Chr4	28435001	28445000	7	0.296132
Chr2	32985001	32995000	1	0.296101
Chr2	32990001	33000000	1	0.296101
Chr4	34595001	34605000	2	0.29581
Chr3	36870001	36880000	1	0.295579
Chr5	2230001	2240000	2	0.295251
Chr3	4045001	4055000	3	0.294185
Chr5	8040001	8050000	2	0.293358
Chr6	9305001	9315000	96	0.293012
Chr4	24315001	24325000	1	0.292942
Chr5	24370001	24380000	2	0.29268
Chr4	21775001	21785000	2	0.292472
Chr4	21780001	21790000	2	0.292472
Chr2	12165001	12175000	1	0.291383
Chr4	19765001	19775000	1	0.291352
Chr4	19770001	19780000	1	0.291352
Chr3	8845001	8855000	6	0.29135
Chr3	26975001	26985000	1	0.291018
Chr3	26980001	26990000	1	0.291018
Chr5	17830001	17840000	4	0.290603
Chr4	17955001	17965000	2	0.290573
Chr4	11215001	11225000	1	0.29034
Chr4	34580001	34590000	1	0.28984
Chr4	34585001	34595000	1	0.28984
Chr4	12700001	12710000	1	0.289382
Chr5	8060001	8070000	3	0.289305
Chr4	29880001	29890000	2	0.288705
Chr2	22660001	22670000	2	0.287153
Chr2	22665001	22675000	2	0.287153
Chr6	20610001	20620000	2	0.287102
Chr6	20615001	20625000	2	0.287102
Chr3	34660001	34670000	24	0.285043
Chr3	18750001	18760000	13	0.28319
Chr1	8130001	8140000	1	0.282309
Chr1	42595001	42605000	4	0.28186
Chr3	19795001	19805000	1	0.281631
Chr3	21490001	21500000	4	0.281271
Chr3	9085001	9095000	2	0.280821
Chr6	11085001	11095000	10	0.280692
Chr1	48940001	48950000	14	0.280375
Chr1	22555001	22565000	1	0.280271
Chr1	22560001	22570000	1	0.280271
Chr4	20350001	20360000	5	0.280171
Chr2	30300001	30310000	9	0.279978
Chr3	22030001	22040000	2	0.279757
Chr3	26210001	26220000	1	0.279257
Chr4	40480001	40490000	14	0.277894
Chr1	31080001	31090000	12	0.277447
Chr4	20330001	20340000	1	0.277075
Chr4	20335001	20345000	1	0.277075
Chr3	11765001	11775000	1	0.277008
Chr3	11770001	11780000	1	0.277008
Chr3	22755001	22765000	11	0.276964
Chr3	22760001	22770000	11	0.276964
Chr2	25200001	25210000	22	0.276726
Chr3	41280001	41290000	1	0.276255
Chr3	8875001	8885000	2	0.276204
Chr1	27445001	27455000	12	0.275652
Chr2	36000001	36010000	2	0.274624
Chr2	36005001	36015000	2	0.274624
Chr3	30200001	30210000	1	0.273383
Chr6	5730001	5740000	1	0.273
Chr6	5735001	5745000	1	0.273
Chr5	15355001	15365000	1	0.272774
Chr5	18920001	18930000	15	0.272523
Chr2	3480001	3490000	4	0.271843
Chr4	3905001	3915000	8	0.271744
Chr4	11660001	11670000	1	0.2716
Chr2	8150001	8160000	3	0.271454
Chr1	34525001	34535000	13	0.2712
Chr6	7735001	7745000	2	0.271095
Chr4	32955001	32965000	1	0.270613
Chr4	3840001	3850000	7	0.270566
Chr5	18490001	18500000	35	0.27048
Chr1	27515001	27525000	5	0.270231
Chr3	18930001	18940000	2	0.269861
Chr6	22740001	22750000	2	0.269535
Chr2	9895001	9905000	9	0.268882
Chr2	18480001	18490000	16	0.268732
Chr3	21375001	21385000	1	0.268537
Chr2	25195001	25205000	19	0.267492
Chr4	18825001	18835000	20	0.267114
Chr5	8495001	8505000	1	0.266938
Chr6	13225001	13235000	19	0.266331
Chr4	9505001	9515000	2	0.266225
Chr3	34630001	34640000	46	0.266094
Chr2	36730001	36740000	11	0.26596
Chr1	45010001	45020000	1	0.264663
Chr1	45015001	45025000	1	0.264663
Chr5	29930001	29940000	3	0.264426
Chr5	16050001	16060000	5	0.263979
Chr4	8440001	8450000	1	0.263927
Chr3	20120001	20130000	1	0.26282
Chr3	20125001	20135000	1	0.26282
Chr1	42435001	42445000	2	0.261096
Chr1	42440001	42450000	2	0.261096
Chr2	43175001	43185000	4	0.260939
Chr3	34665001	34675000	23	0.260767
Chr1	9585001	9595000	1	0.260034
Chr1	9590001	9600000	1	0.260034
Chr1	9185001	9195000	1	0.259735
Chr5	7385001	7395000	4	0.259466
Chr5	7390001	7400000	4	0.259466
Chr5	22855001	22865000	3	0.259334
Chr1	42410001	42420000	11	0.259269
Chr5	23780001	23790000	3	0.259217
Chr4	17015001	17025000	2	0.259181
Chr5	5455001	5465000	3	0.258745
Chr5	5460001	5470000	3	0.258745
Chr1	10125001	10135000	7	0.257978
Chr3	34635001	34645000	40	0.257532
Chr3	19095001	19105000	8	0.257286
Chr3	36365001	36375000	2	0.257171
Chr6	6605001	6615000	14	0.256822
Chr2	5800001	5810000	1	0.256778
Chr4	9480001	9490000	2	0.256572
Chr2	23320001	23330000	5	0.256462
Chr5	30690001	30700000	1	0.256107
Chr3	8820001	8830000	2	0.255143
Chr2	34435001	34445000	1	0.254717
Chr4	9485001	9495000	2	0.254448
Chr2	22575001	22585000	5	0.254224
Chr2	22580001	22590000	5	0.254224
Chr4	41295001	41305000	2	0.254151
Chr2	22685001	22695000	3	0.253698
Chr1	16880001	16890000	1	0.253668
Chr4	18440001	18450000	7	0.25363
Chr5	18485001	18495000	32	0.253599
Chr4	3145001	3155000	17	0.25358
Chr5	13705001	13715000	9	0.253255
Chr3	34405001	34415000	14	0.252794
Chr2	15580001	15590000	3	0.251886
Chr3	17500001	17510000	1	0.251842
Chr4	33650001	33660000	1	0.251682
Chr3	18755001	18765000	17	0.250507
Chr5	31330001	31340000	1	0.249955
Chr5	31335001	31345000	1	0.249955
Chr1	12570001	12580000	6	0.249265
Chr4	38610001	38620000	1	0.249046
Chr4	38615001	38625000	1	0.249046
Chr2	70001	80000	2	0.24846
Chr2	29410001	29420000	6	0.248452
Chr5	26415001	26425000	13	0.248247
Chr1	43260001	43270000	5	0.24808
Chr3	12285001	12295000	2	0.247743
Chr3	8615001	8625000	15	0.247737
Chr4	1245001	1255000	32	0.246944
Chr4	18435001	18445000	4	0.2469
Chr6	18010001	18020000	9	0.246331
Chr6	7155001	7165000	4	0.245927
Chr6	7160001	7170000	4	0.245927
Chr2	7270001	7280000	1	0.245445
Chr3	1480001	1490000	5	0.245298
Chr3	8610001	8620000	14	0.245072
Chr5	12940001	12950000	1	0.244907
Chr5	12945001	12955000	1	0.244907
Chr5	25955001	25965000	5	0.244708
Chr4	1515001	1525000	1	0.243751
Chr4	1520001	1530000	1	0.243751
Chr3	16255001	16265000	1	0.243683
Chr2	4900001	4910000	6	0.243418
Chr4	1225001	1235000	2	0.243108
Chr1	7785001	7795000	10	0.242481
Chr5	5120001	5130000	5	0.242423
Chr5	5125001	5135000	5	0.242423
Chr6	6915001	6925000	2	0.242355
Chr1	38440001	38450000	3	0.242329
Chr1	48490001	48500000	10	0.242223
Chr2	9845001	9855000	98	0.242095
Chr1	22505001	22515000	12	0.241915
Chr4	19315001	19325000	6	0.241692
Chr4	19320001	19330000	6	0.241692
Chr2	28975001	28985000	1	0.241683
Chr1	9180001	9190000	4	0.241334
Chr1	58510001	58520000	15	0.24125
Chr6	24380001	24390000	1	0.241223
Chr4	145001	155000	6	0.241157
Chr1	56805001	56815000	1	0.241023
Chr4	4755001	4765000	2	0.240882
Chr3	36355001	36365000	6	0.240863
Chr4	335001	345000	4	0.240776
Chr2	16785001	16795000	4	0.240693
Chr1	14485001	14495000	6	0.24069
Chr6	15100001	15110000	1	0.239692
Chr4	16310001	16320000	8	0.23908
Chr2	8155001	8165000	4	0.238779
Chr1	34530001	34540000	16	0.238377
Chr1	22640001	22650000	5	0.238361
Chr4	1240001	1250000	35	0.238212
Chr4	28730001	28740000	1	0.237956
Chr1	9560001	9570000	2	0.237927
Chr5	805001	815000	2	0.23752
Chr2	23190001	23200000	1	0.237495
Chr2	35890001	35900000	6	0.237464
Chr3	24075001	24085000	4	0.237378
Chr3	34670001	34680000	14	0.236837
Chr6	7905001	7915000	6	0.236251
Chr1	27545001	27555000	24	0.236188
Chr4	15050001	15060000	1	0.236078
Chr3	10485001	10495000	5	0.236024
Chr5	10455001	10465000	4	0.235688
Chr5	10460001	10470000	4	0.235688
Chr4	13520001	13530000	2	0.235438
Chr1	34510001	34520000	4	0.235182
Chr4	1065001	1075000	1	0.235101
Chr5	17520001	17530000	1	0.234456
Chr3	7320001	7330000	6	0.234393
Chr5	11120001	11130000	9	0.233608
Chr2	3485001	3495000	5	0.233095
Chr1	8870001	8880000	21	0.233086
Chr1	8875001	8885000	20	0.232856
Chr4	29875001	29885000	4	0.232582
Chr1	9175001	9185000	3	0.23232
Chr4	10650001	10660000	1	0.232259
Chr4	10655001	10665000	1	0.232259
Chr3	11635001	11645000	2	0.231324
Chr6	6445001	6455000	2	0.230994
Chr3	15130001	15140000	1	0.23086
Chr4	15335001	15345000	2	0.230854
Chr4	15340001	15350000	2	0.230854
Chr2	18485001	18495000	17	0.230618
Chr1	29020001	29030000	5	0.230157
Chr1	35415001	35425000	1	0.229725
Chr1	35420001	35430000	1	0.229725
Chr4	39020001	39030000	2	0.229671
Chr3	17475001	17485000	2	0.229667
Chr6	6015001	6025000	5	0.229555
Chr1	10700001	10710000	46	0.229404
Chr1	59230001	59240000	2	0.229118
Chr1	59235001	59245000	2	0.229118
Chr1	110001	120000	14	0.228902
Chr3	1490001	1500000	5	0.228436
Chr4	19755001	19765000	2	0.22833
Chr4	19760001	19770000	2	0.22833
Chr1	155001	165000	18	0.228281
Chr2	13725001	13735000	10	0.227902
Chr2	5820001	5830000	1	0.227873
Chr2	5825001	5835000	1	0.227873
Chr1	40820001	40830000	2	0.227637
Chr4	13910001	13920000	1	0.227415
Chr3	18635001	18645000	1	0.227298
Chr3	18640001	18650000	1	0.227298
Chr1	41870001	41880000	9	0.226923
Chr1	9885001	9895000	4	0.226819
Chr1	9890001	9900000	4	0.226819
Chr4	20475001	20485000	4	0.226073
Chr4	20480001	20490000	4	0.226073
Chr1	10705001	10715000	5	0.22595
Chr1	7380001	7390000	3	0.22589
Chr2	5410001	5420000	2	0.225638
Chr6	6080001	6090000	19	0.225522
Chr6	6085001	6095000	19	0.225522
Chr1	9845001	9855000	7	0.22551
Chr5	8025001	8035000	3	0.225354
Chr6	11095001	11105000	21	0.225306
Chr1	27540001	27550000	27	0.225289
Chr5	13710001	13720000	19	0.225243
Chr1	20001	30000	27	0.225213
Chr2	11645001	11655000	4	0.225178
Chr2	755001	765000	2	0.225152
Chr1	38265001	38275000	10	0.225137
Chr2	1950001	1960000	11	0.224819
Chr2	1955001	1965000	11	0.224819
Chr3	11255001	11265000	1	0.224558
Chr1	53090001	53100000	1	0.22442
Chr2	42100001	42110000	2	0.224239
Chr2	42105001	42115000	2	0.224239
Chr2	23315001	23325000	7	0.224158
Chr4	18830001	18840000	22	0.224103
Chr6	3895001	3905000	1	0.223978
Chr4	38355001	38365000	2	0.223669
Chr5	18740001	18750000	9	0.223619
Chr5	23945001	23955000	2	0.223594
Chr6	11080001	11090000	5	0.223584
Chr2	13655001	13665000	1	0.223569
Chr4	14825001	14835000	2	0.223455
Chr4	150001	160000	19	0.223345
Chr4	41755001	41765000	11	0.223229
Chr2	41755001	41765000	3	0.222996
Chr4	3130001	3140000	2	0.222887
Chr4	31710001	31720000	4	0.222853
Chr3	10480001	10490000	8	0.22279
Chr4	16840001	16850000	3	0.222707
Chr2	27270001	27280000	1	0.222625
Chr3	8765001	8775000	18	0.222607
Chr2	22910001	22920000	10	0.222244
Chr5	10690001	10700000	1	0.222181
Chr1	46680001	46690000	18	0.222032
Chr5	11720001	11730000	2	0.221661
Chr2	9985001	9995000	17	0.221483
Chr6	7415001	7425000	3	0.220891
Chr1	46685001	46695000	10	0.220845
Chr5	18375001	18385000	6	0.220796
Chr4	20365001	20375000	2	0.220738
Chr5	25225001	25235000	1	0.220709
Chr5	25230001	25240000	1	0.220709
Chr4	36470001	36480000	1	0.220682
Chr1	3085001	3095000	2	0.220579
Chr4	14115001	14125000	2	0.220354
Chr1	43255001	43265000	6	0.220266
Chr6	3925001	3935000	4	0.220203
Chr1	7780001	7790000	12	0.22018
Chr5	15105001	15115000	3	0.220113
Chr1	1870001	1880000	1	0.219873
Chr1	59705001	59715000	2	0.219672
Chr3	11905001	11915000	6	0.219667
Chr5	18345001	18355000	2	0.219554
Chr1	10695001	10705000	44	0.219482
Chr3	35870001	35880000	3	0.219234
Chr3	18015001	18025000	3	0.219185
Chr2	7025001	7035000	2	0.219022
Chr1	42415001	42425000	16	0.21864
Chr2	18350001	18360000	1	0.218612
Chr2	18355001	18365000	1	0.218612
Chr4	13165001	13175000	6	0.218409
Chr1	7435001	7445000	5	0.217729
Chr6	19755001	19765000	1	0.217598
Chr5	12610001	12620000	14	0.217571
Chr4	3140001	3150000	27	0.217567
Chr3	34675001	34685000	11	0.21748
Chr3	10870001	10880000	10	0.217267
Chr5	12885001	12895000	1	0.217226
Chr5	12890001	12900000	1	0.217226
Chr3	21485001	21495000	10	0.21715
Chr4	17380001	17390000	3	0.216825
Chr1	58505001	58515000	7	0.216703
Chr4	37730001	37740000	1	0.21642
Chr1	35001	45000	40	0.216362
Chr2	33295001	33305000	55	0.216149
Chr2	11650001	11660000	4	0.216107
Chr1	57070001	57080000	3	0.216086
Chr1	23590001	23600000	3	0.215979
Chr1	23595001	23605000	3	0.215979
Chr1	14360001	14370000	3	0.215841
Chr3	42970001	42980000	8	0.215818
Chr2	32300001	32310000	3	0.215806
Chr1	51445001	51455000	1	0.215781
Chr3	18935001	18945000	1	0.215559
Chr4	18815001	18825000	18	0.215539
Chr2	11640001	11650000	1	0.215357
Chr6	19685001	19695000	9	0.215309
Chr6	19690001	19700000	9	0.215309
Chr1	11985001	11995000	5	0.215274
Chr1	18840001	18850000	5	0.215249
Chr1	57700001	57710000	12	0.215225
Chr5	13390001	13400000	5	0.215083
Chr2	9795001	9805000	3	0.214861
Chr3	8770001	8780000	24	0.214824
Chr2	25205001	25215000	8	0.214597
Chr4	35755001	35765000	6	0.214156
Chr4	23840001	23850000	13	0.214031
Chr1	21285001	21295000	2	0.213957
Chr1	48945001	48955000	18	0.213723
Chr2	33300001	33310000	45	0.213215
Chr5	25865001	25875000	1	0.212847
Chr5	25870001	25880000	1	0.212847
Chr6	7305001	7315000	8	0.212711
Chr3	8780001	8790000	10	0.212702
Chr3	29295001	29305000	26	0.212548
Chr3	9935001	9945000	3	0.212534
Chr5	18535001	18545000	1	0.211936
Chr4	14935001	14945000	6	0.211723
Chr3	18215001	18225000	11	0.211662
Chr1	42740001	42750000	2	0.211477
Chr6	5015001	5025000	4	0.211319
Chr1	5160001	5170000	3	0.21125
Chr1	4845001	4855000	1	0.210979
Chr1	4850001	4860000	1	0.210979
Chr3	36475001	36485000	10	0.210723
Chr4	23860001	23870000	4	0.210502
Chr4	19830001	19840000	1	0.210394
Chr4	19835001	19845000	1	0.210394
Chr4	8940001	8950000	2	0.210123
Chr6	5315001	5325000	14	0.210123
Chr3	19115001	19125000	16	0.210061
Chr2	36765001	36775000	2	0.210032
Chr1	9565001	9575000	4	0.210021
Chr3	19100001	19110000	27	0.209939
Chr1	12575001	12585000	9	0.209887
Chr1	54075001	54085000	1	0.209814
Chr1	54080001	54090000	1	0.209814
Chr5	7055001	7065000	5	0.209654
Chr5	7060001	7070000	5	0.209654
Chr6	4440001	4450000	6	0.209206
Chr4	38410001	38420000	23	0.209191
Chr3	34510001	34520000	23	0.20897
Chr1	17845001	17855000	3	0.208848
Chr1	21200001	21210000	4	0.208685
Chr3	22370001	22380000	4	0.208503
Chr4	36465001	36475000	3	0.208444
Chr1	17615001	17625000	1	0.208324
Chr2	9990001	10000000	14	0.208305
Chr3	42430001	42440000	1	0.207609
Chr4	14790001	14800000	1	0.207455
Chr3	42965001	42975000	9	0.207455
Chr5	18160001	18170000	2	0.207422
Chr5	800001	810000	3	0.20725
Chr4	42045001	42055000	8	0.2072
Chr1	20055001	20065000	1	0.207198
Chr2	31100001	31110000	3	0.20706
Chr2	31105001	31115000	3	0.20706
Chr4	14525001	14535000	6	0.207022
Chr1	11210001	11220000	9	0.206985
Chr2	22680001	22690000	4	0.206917
Chr1	53600001	53610000	5	0.206834
Chr4	19880001	19890000	2	0.206799
Chr4	20565001	20575000	3	0.206688
Chr3	13180001	13190000	2	0.206676
Chr3	13185001	13195000	2	0.206676
Chr5	10910001	10920000	40	0.206615
Chr4	15830001	15840000	4	0.206578
Chr3	16985001	16995000	18	0.206364
Chr4	7735001	7745000	1	0.206138
Chr6	6010001	6020000	37	0.205827
Chr1	16535001	16545000	3	0.205819
Chr3	7315001	7325000	7	0.205767
Chr1	12490001	12500000	2	0.205763
Chr1	12495001	12505000	2	0.205763
Chr6	5570001	5580000	13	0.205663
Chr1	1920001	1930000	6	0.205494
Chr1	1925001	1935000	6	0.205494
Chr2	33320001	33330000	27	0.205454
Chr2	30305001	30315000	15	0.205402
Chr1	4365001	4375000	1	0.205225
Chr3	19190001	19200000	3	0.205203
Chr4	8445001	8455000	5	0.205163
Chr4	14940001	14950000	8	0.205117
Chr4	7885001	7895000	4	0.205045
Chr4	35290001	35300000	5	0.204981
Chr2	26385001	26395000	3	0.204799
Chr3	19790001	19800000	8	0.204692
Chr5	5430001	5440000	3	0.204685
Chr5	5435001	5445000	3	0.204685
Chr3	12255001	12265000	3	0.20465
Chr6	4435001	4445000	8	0.204621
Chr4	16815001	16825000	9	0.204551
Chr1	24150001	24160000	12	0.204536
Chr4	11655001	11665000	3	0.204354
Chr1	40915001	40925000	1	0.204213
Chr6	16775001	16785000	2	0.204129
Chr4	4235001	4245000	2	0.204095
Chr4	4240001	4250000	2	0.204095
Chr6	6340001	6350000	6	0.204082
Chr6	6610001	6620000	22	0.204002
Chr3	9115001	9125000	19	0.203727
Chr5	22860001	22870000	12	0.203478
Chr5	26500001	26510000	1	0.203467
Chr1	31640001	31650000	1	0.203362
Chr6	3650001	3660000	3	0.203261
Chr2	43145001	43155000	7	0.203142
Chr1	10415001	10425000	17	0.202992
Chr4	7920001	7930000	5	0.202965
Chr2	10010001	10020000	29	0.202661
Chr6	18810001	18820000	1	0.202659
Chr3	21145001	21155000	1	0.202346
Chr1	195001	205000	21	0.202173
Chr5	1925001	1935000	2	0.202154
Chr1	18845001	18855000	6	0.201956
Chr4	18135001	18145000	12	0.201944
Chr2	3450001	3460000	6	0.201843
Chr4	16190001	16200000	2	0.201485
Chr5	11115001	11125000	18	0.201447
Chr3	34525001	34535000	14	0.201444
Chr1	61355001	61365000	1	0.201358
Chr4	16255001	16265000	2	0.201239
Chr4	16260001	16270000	2	0.201239
Chr3	33500001	33510000	3	0.201221
Chr1	24155001	24165000	7	0.201
Chr4	16280001	16290000	1	0.2008
Chr1	31335001	31345000	6	0.200721
Chr5	18915001	18925000	10	0.200615
Chr5	17425001	17435000	9	0.200388
Chr4	26625001	26635000	10	0.200386
Chr1	37110001	37120000	3	0.200377
Chr1	37115001	37125000	3	0.200377
Chr2	33315001	33325000	22	0.200371
Chr2	15740001	15750000	2	0.200338
Chr4	28210001	28220000	6	0.200276
Chr4	24005001	24015000	1	0.20025
Chr3	19110001	19120000	33	0.200056
Chr5	12015001	12025000	1	0.199879
Chr3	19105001	19115000	39	0.199626
Chr5	31300001	31310000	1	0.199547
Chr5	13460001	13470000	2	0.199495
Chr4	15025001	15035000	4	0.199411
Chr1	42380001	42390000	12	0.199352
Chr1	43060001	43070000	9	0.199307
Chr2	9980001	9990000	26	0.199281
Chr1	10270001	10280000	12	0.19925
Chr1	33385001	33395000	1	0.199163
Chr2	34310001	34320000	8	0.198669
Chr2	34315001	34325000	8	0.198669
Chr2	13995001	14005000	4	0.198522
Chr3	29300001	29310000	34	0.198397
Chr2	21870001	21880000	2	0.198198
Chr5	12425001	12435000	2	0.198182
Chr2	40205001	40215000	6	0.198167
Chr3	18020001	18030000	10	0.197985
Chr1	44725001	44735000	12	0.197854
Chr6	26710001	26720000	1	0.197681
Chr3	33945001	33955000	1	0.197644
Chr3	33950001	33960000	1	0.197644
Chr2	9825001	9835000	12	0.197585
Chr6	6600001	6610000	21	0.197529
Chr6	24705001	24715000	9	0.197504
Chr6	11440001	11450000	1	0.197492
Chr6	11445001	11455000	1	0.197492
Chr4	11245001	11255000	1	0.197341
Chr4	40485001	40495000	21	0.197184
Chr5	26410001	26420000	6	0.197139
Chr3	40540001	40550000	9	0.197074
Chr1	6250001	6260000	3	0.196778
Chr1	48485001	48495000	13	0.196514
Chr1	34505001	34515000	17	0.196491
Chr4	12280001	12290000	1	0.196399
Chr4	31705001	31715000	7	0.196228
Chr3	35001	45000	4	0.196125
Chr5	20480001	20490000	5	0.196035
Chr5	20485001	20495000	5	0.196035
Chr3	30620001	30630000	7	0.196021
Chr5	18480001	18490000	15	0.196005
Chr6	24240001	24250000	8	0.195803
Chr1	12445001	12455000	7	0.195764
Chr4	20315001	20325000	7	0.195545
Chr3	34710001	34720000	14	0.195487
Chr6	6175001	6185000	17	0.195418
Chr5	18340001	18350000	5	0.195263
Chr3	24080001	24090000	9	0.195152
Chr1	26385001	26395000	6	0.195073
Chr2	27365001	27375000	1	0.194825
Chr5	18495001	18505000	34	0.194643
Chr2	6635001	6645000	10	0.194633
Chr5	11140001	11150000	6	0.194599
Chr3	42865001	42875000	6	0.194336
Chr1	7400001	7410000	3	0.194097
Chr3	34470001	34480000	3	0.193935
Chr1	14700001	14710000	1	0.193901
Chr1	14705001	14715000	1	0.193901
Chr6	6005001	6015000	47	0.193888
Chr5	15235001	15245000	1	0.193827
Chr4	12435001	12445000	4	0.19376
Chr1	5460001	5470000	2	0.193757
Chr1	5065001	5075000	2	0.193598
Chr6	12375001	12385000	2	0.193221
Chr6	12380001	12390000	2	0.193221
Chr1	57095001	57105000	16	0.193003
Chr4	11205001	11215000	2	0.192774
Chr5	10915001	10925000	23	0.192703
Chr3	25755001	25765000	11	0.192651
Chr6	11100001	11110000	21	0.192593
Chr2	36725001	36735000	18	0.192557
Chr3	8250001	8260000	1	0.19254
Chr3	8255001	8265000	1	0.19254
Chr3	34515001	34525000	25	0.192478
Chr3	20905001	20915000	3	0.192354
Chr4	11210001	11220000	1	0.19232
Chr4	15910001	15920000	2	0.192053
Chr4	9035001	9045000	2	0.192034
Chr4	9040001	9050000	2	0.192034
Chr1	57100001	57110000	15	0.191886
Chr1	12470001	12480000	22	0.191867
Chr2	21825001	21835000	2	0.191847
Chr2	21830001	21840000	2	0.191847
Chr1	9850001	9860000	13	0.191764
Chr1	145001	155000	16	0.1917
Chr5	7085001	7095000	7	0.191699
Chr3	41630001	41640000	3	0.19166
Chr6	21600001	21610000	18	0.191609
Chr4	1250001	1260000	7	0.19143
Chr5	7505001	7515000	1	0.191408
Chr6	5995001	6005000	4	0.19136
Chr1	52310001	52320000	19	0.191286
Chr1	52315001	52325000	19	0.191286
Chr2	7275001	7285000	2	0.19115
Chr4	7825001	7835000	9	0.191059
Chr2	37220001	37230000	1	0.190728
Chr5	13570001	13580000	14	0.190699
Chr3	110001	120000	6	0.190685
Chr2	32665001	32675000	2	0.190659
Chr3	5875001	5885000	8	0.190656
Chr6	5310001	5320000	21	0.190239
Chr5	15400001	15410000	2	0.190007
Chr2	12190001	12200000	3	0.189971
Chr6	3930001	3940000	5	0.189779
Chr1	38270001	38280000	13	0.189762
Chr4	39090001	39100000	6	0.189714
Chr1	10410001	10420000	35	0.189538
Chr1	140001	150000	11	0.189397
Chr4	1405001	1415000	7	0.18937
Chr1	15780001	15790000	8	0.18932
Chr3	13655001	13665000	1	0.18931
Chr3	13660001	13670000	1	0.18931
Chr3	18450001	18460000	2	0.189114
Chr4	3835001	3845000	14	0.189061
Chr3	18735001	18745000	4	0.18905
Chr4	25640001	25650000	6	0.189043
Chr6	4360001	4370000	3	0.189023
Chr2	16045001	16055000	10	0.188913
Chr1	125001	135000	11	0.188895
Chr1	25720001	25730000	4	0.188882
Chr4	20305001	20315000	2	0.188876
Chr1	38180001	38190000	1	0.188779
Chr3	35795001	35805000	8	0.188681
Chr2	13720001	13730000	15	0.188633
Chr2	5700001	5710000	1	0.188544
Chr2	5705001	5715000	1	0.188544
Chr1	12630001	12640000	18	0.188453
Chr3	21180001	21190000	4	0.188439
Chr1	42565001	42575000	3	0.188384
Chr5	13595001	13605000	6	0.188383
Chr1	60480001	60490000	7	0.188248
Chr3	22295001	22305000	1	0.18815
Chr3	8950001	8960000	1	0.18793
Chr1	19620001	19630000	5	0.187464
Chr4	22020001	22030000	3	0.187333
Chr1	3945001	3955000	2	0.187331
Chr1	12475001	12485000	26	0.187154
Chr1	26370001	26380000	21	0.187047
Chr1	46165001	46175000	3	0.187025
Chr1	46170001	46180000	3	0.187025
Chr3	1475001	1485000	10	0.186945
Chr1	59285001	59295000	3	0.186746
Chr2	32675001	32685000	1	0.186683
Chr6	8480001	8490000	5	0.186659
Chr1	9600001	9610000	34	0.186642
Chr3	39740001	39750000	5	0.18641
Chr3	39745001	39755000	5	0.18641
Chr6	6315001	6325000	21	0.18639
Chr3	590001	600000	1	0.186353
Chr3	595001	605000	1	0.186353
Chr6	16850001	16860000	1	0.186353
Chr1	12775001	12785000	3	0.186345
Chr3	12530001	12540000	5	0.186271
Chr1	9915001	9925000	2	0.186166
Chr1	27510001	27520000	12	0.186081
Chr1	53085001	53095000	2	0.186001
Chr6	7910001	7920000	11	0.185971
Chr3	22410001	22420000	6	0.185832
Chr3	22415001	22425000	6	0.185832
Chr1	39295001	39305000	38	0.18578
Chr2	65001	75000	3	0.18573
Chr5	15120001	15130000	3	0.185714
Chr1	60580001	60590000	11	0.185641
Chr1	24145001	24155000	7	0.185618
Chr1	15525001	15535000	1	0.185596
Chr1	15530001	15540000	1	0.185596
Chr2	31705001	31715000	35	0.185351
Chr6	3740001	3750000	26	0.185326
Chr3	6445001	6455000	5	0.185306
Chr1	14275001	14285000	16	0.185173
Chr6	6170001	6180000	14	0.185166
Chr4	33955001	33965000	3	0.185155
Chr1	31115001	31125000	5	0.185116
Chr2	9995001	10005000	54	0.185111
Chr1	22510001	22520000	8	0.185086
Chr1	60575001	60585000	15	0.185009
Chr1	13200001	13210000	3	0.184875
Chr3	35775001	35785000	13	0.184751
Chr1	46465001	46475000	5	0.184593
Chr1	210001	220000	3	0.184445
Chr1	39980001	39990000	1	0.184228
Chr4	17385001	17395000	7	0.184196
Chr3	30685001	30695000	1	0.184092
Chr6	2720001	2730000	9	0.183857
Chr2	34455001	34465000	7	0.183837
Chr4	16305001	16315000	4	0.183834
Chr4	3750001	3760000	3	0.183736
Chr4	32975001	32985000	1	0.183602
Chr3	26655001	26665000	1	0.183585
Chr3	37960001	37970000	6	0.183561
Chr1	42915001	42925000	1	0.183529
Chr1	42920001	42930000	1	0.183529
Chr3	8620001	8630000	4	0.183484
Chr4	21725001	21735000	5	0.183389
Chr6	11070001	11080000	5	0.183354
Chr6	11075001	11085000	5	0.183354
Chr3	20500001	20510000	2	0.183288
Chr3	20505001	20515000	2	0.183288
Chr6	2885001	2895000	2	0.183253
Chr1	15775001	15785000	6	0.183251
Chr1	46470001	46480000	5	0.183186
Chr5	17525001	17535000	2	0.183117
Chr5	2235001	2245000	17	0.183072
Chr4	16315001	16325000	21	0.182975
Chr2	6240001	6250000	23	0.18287
Chr1	22390001	22400000	20	0.182811
Chr3	42630001	42640000	1	0.18275
Chr3	22795001	22805000	6	0.182721
Chr3	40935001	40945000	2	0.182711
Chr6	6030001	6040000	33	0.182542
Chr2	32490001	32500000	10	0.182479
Chr1	60570001	60580000	25	0.182287
Chr4	340001	350000	11	0.182214
Chr1	53810001	53820000	5	0.182114
Chr4	20440001	20450000	1	0.182083
Chr4	20445001	20455000	1	0.182083
Chr5	13615001	13625000	12	0.182053
Chr3	20955001	20965000	4	0.181927
Chr3	20960001	20970000	4	0.181927
Chr4	21395001	21405000	4	0.1818
Chr3	34705001	34715000	10	0.181781
Chr5	18380001	18390000	15	0.181596
Chr3	36455001	36465000	14	0.181479
Chr2	34430001	34440000	2	0.181452
Chr4	12360001	12370000	3	0.181441
Chr3	27580001	27590000	5	0.181434
Chr3	20900001	20910000	3	0.181398
Chr2	22915001	22925000	13	0.181321
Chr1	34075001	34085000	5	0.181281
Chr2	41835001	41845000	6	0.18103
Chr6	20515001	20525000	3	0.18099
Chr2	17855001	17865000	1	0.180863
Chr3	27815001	27825000	2	0.180833
Chr5	17815001	17825000	14	0.180828
Chr4	20360001	20370000	4	0.180687
Chr1	39200001	39210000	10	0.180666
Chr3	615001	625000	1	0.180635
Chr3	620001	630000	1	0.180635
Chr4	31880001	31890000	1	0.180437
Chr4	8075001	8085000	2	0.180351
Chr4	8080001	8090000	2	0.180351
Chr1	38690001	38700000	1	0.180273
Chr1	38695001	38705000	1	0.180273
Chr6	6000001	6010000	19	0.180256
Chr4	31220001	31230000	4	0.180226
Chr1	54525001	54535000	3	0.180211
Chr5	11935001	11945000	9	0.180208
Chr1	5155001	5165000	4	0.180186
Chr6	4215001	4225000	6	0.180102
Chr4	11755001	11765000	1	0.18007
Chr1	58380001	58390000	1	0.179977
Chr1	58385001	58395000	1	0.179977
Chr4	1130001	1140000	4	0.17993
Chr5	21705001	21715000	3	0.179737
Chr4	36675001	36685000	2	0.1797
Chr5	18735001	18745000	21	0.179638
Chr5	22830001	22840000	2	0.179619
Chr5	12705001	12715000	15	0.179609
Chr1	10405001	10415000	27	0.179539
Chr5	19355001	19365000	5	0.179525
Chr1	42085001	42095000	2	0.179452
Chr1	58515001	58525000	17	0.179143
Chr2	12010001	12020000	2	0.179133
Chr1	3565001	3575000	14	0.179114
Chr4	29010001	29020000	2	0.179081
Chr6	9870001	9880000	3	0.179017
Chr2	11300001	11310000	14	0.178894
Chr4	29595001	29605000	3	0.178841
Chr1	6280001	6290000	15	0.178818
Chr1	14490001	14500000	6	0.178729
Chr1	34070001	34080000	4	0.178727
Chr1	41955001	41965000	6	0.178664
Chr2	37215001	37225000	2	0.178527
Chr1	200001	210000	27	0.178492
Chr5	8035001	8045000	10	0.178479
Chr4	17350001	17360000	2	0.178469
Chr1	45955001	45965000	1	0.178423
Chr4	38415001	38425000	21	0.178373
Chr2	30325001	30335000	4	0.178372
Chr3	15685001	15695000	10	0.178206
Chr6	6160001	6170000	21	0.17795
Chr3	19365001	19375000	31	0.177889
Chr6	6595001	6605000	33	0.177836
Chr1	14295001	14305000	7	0.177751
Chr2	31775001	31785000	8	0.177718
Chr5	5555001	5565000	3	0.177715
Chr4	20395001	20405000	1	0.177656
Chr4	20400001	20410000	1	0.177656
Chr4	7915001	7925000	4	0.177632
Chr1	29560001	29570000	2	0.177619
Chr1	29565001	29575000	2	0.177619
Chr2	2620001	2630000	14	0.177509
Chr1	36370001	36380000	10	0.177447
Chr1	10130001	10140000	23	0.177377
Chr4	13160001	13170000	11	0.177364
Chr1	16500001	16510000	5	0.177175
Chr2	23930001	23940000	1	0.177143
Chr4	23835001	23845000	24	0.177132
Chr2	27710001	27720000	1	0.177121
Chr2	35885001	35895000	9	0.177083
Chr5	29955001	29965000	19	0.177066
Chr1	11025001	11035000	6	0.177034
Chr2	3630001	3640000	10	0.177017
Chr5	12615001	12625000	28	0.176925
Chr3	17145001	17155000	5	0.17691
Chr5	13590001	13600000	26	0.176904
Chr3	41285001	41295000	3	0.176694
Chr3	22185001	22195000	4	0.176625
Chr1	25001	35000	60	0.176579
Chr1	21755001	21765000	6	0.17656
Chr1	4030001	4040000	3	0.176357
Chr1	24310001	24320000	14	0.176329
Chr4	35295001	35305000	1	0.176303
Chr1	22035001	22045000	21	0.17618
Chr2	12935001	12945000	1	0.176132
Chr1	3525001	3535000	51	0.176071
Chr4	12820001	12830000	4	0.17607
Chr1	26240001	26250000	4	0.176066
Chr4	3570001	3580000	3	0.175964
Chr5	29950001	29960000	13	0.17581
Chr1	14050001	14060000	1	0.175776
Chr2	15730001	15740000	12	0.175492
Chr4	15255001	15265000	6	0.175492
Chr3	17715001	17725000	9	0.17541
Chr3	22165001	22175000	15	0.175402
Chr4	3485001	3495000	16	0.175223
Chr1	53595001	53605000	12	0.175103
Chr1	18125001	18135000	3	0.1751
Chr4	38285001	38295000	2	0.175084
Chr1	46675001	46685000	12	0.17492
Chr6	6025001	6035000	44	0.174892
Chr5	15920001	15930000	1	0.174865
Chr3	22890001	22900000	7	0.174845
Chr2	10000001	10010000	72	0.174778
Chr1	3155001	3165000	2	0.174777
Chr5	10905001	10915000	24	0.174611
Chr1	4055001	4065000	4	0.174562
Chr2	26280001	26290000	8	0.174554
Chr1	9860001	9870000	16	0.174517
Chr5	12700001	12710000	13	0.174338
Chr6	6565001	6575000	2	0.174248
Chr3	15420001	15430000	3	0.174156
Chr1	8880001	8890000	7	0.174027
Chr4	5320001	5330000	4	0.173966
Chr5	12000001	12010000	2	0.173947
Chr6	3790001	3800000	19	0.173876
Chr4	3490001	3500000	15	0.173849
Chr3	35790001	35800000	9	0.173838
Chr5	17105001	17115000	19	0.173784
Chr1	2555001	2565000	5	0.173727
Chr1	19830001	19840000	4	0.173694
Chr6	26760001	26770000	3	0.173571
Chr6	26765001	26775000	3	0.173571
Chr5	13715001	13725000	14	0.173521
Chr1	31015001	31025000	2	0.173519
Chr3	18210001	18220000	23	0.173502
Chr3	60001	70000	14	0.17348
Chr3	43365001	43375000	1	0.173439
Chr3	43370001	43380000	1	0.173439
Chr6	14370001	14380000	4	0.173382
Chr1	11505001	11515000	3	0.173342
Chr3	19125001	19135000	64	0.17327
Chr3	10035001	10045000	4	0.173254
Chr1	25765001	25775000	1	0.173229
Chr1	4495001	4505000	3	0.173171
Chr4	27335001	27345000	4	0.17317
Chr3	13785001	13795000	25	0.173108
Chr3	26335001	26345000	6	0.172967
Chr6	19920001	19930000	3	0.172937
Chr6	7805001	7815000	55	0.172913
Chr4	33970001	33980000	2	0.172899
Chr6	25310001	25320000	5	0.172776
Chr2	29635001	29645000	15	0.172763
Chr4	16375001	16385000	4	0.172751
Chr1	11155001	11165000	2	0.172749
Chr3	13770001	13780000	29	0.172712
Chr5	11930001	11940000	10	0.172625
Chr1	3375001	3385000	32	0.172611
Chr3	33215001	33225000	2	0.172608
Chr5	4410001	4420000	4	0.172575
Chr6	5565001	5575000	27	0.172559
Chr2	41845001	41855000	4	0.172556
Chr2	41850001	41860000	4	0.172556
Chr1	36745001	36755000	1	0.172524
Chr1	12335001	12345000	13	0.172518
Chr2	10005001	10015000	60	0.172504
Chr5	6850001	6860000	6	0.172426
Chr1	14840001	14850000	8	0.172409
Chr1	8275001	8285000	10	0.172397
Chr2	16120001	16130000	4	0.172317
Chr4	18885001	18895000	6	0.172237
Chr6	13515001	13525000	3	0.172201
Chr3	15095001	15105000	39	0.172185
Chr5	8165001	8175000	2	0.172168
Chr3	21385001	21395000	1	0.172125
Chr3	21390001	21400000	1	0.172125
Chr2	29040001	29050000	7	0.172086
Chr1	42975001	42985000	15	0.172082
Chr5	20930001	20940000	1	0.172052
Chr4	20310001	20320000	7	0.172027
Chr3	26735001	26745000	2	0.172013
Chr4	7185001	7195000	7	0.172001
Chr5	14455001	14465000	6	0.171984
Chr5	13610001	13620000	11	0.171977
Chr3	16990001	17000000	17	0.17195
Chr2	21355001	21365000	7	0.171694
Chr1	45140001	45150000	1	0.171687
Chr5	13455001	13465000	3	0.171675
Chr5	7080001	7090000	5	0.171576
Chr3	18025001	18035000	8	0.171525
Chr1	22270001	22280000	1	0.17131
Chr4	24310001	24320000	2	0.171307
Chr6	15415001	15425000	2	0.171131
Chr6	835001	845000	7	0.171074
Chr4	34495001	34505000	11	0.170963
Chr1	25300001	25310000	10	0.170949
Chr2	12915001	12925000	2	0.170808
Chr3	14505001	14515000	5	0.170801
Chr1	32855001	32865000	1	0.170708
Chr3	13110001	13120000	4	0.170668
Chr6	7635001	7645000	2	0.170665
Chr6	6525001	6535000	6	0.170656
Chr5	2355001	2365000	24	0.170656
Chr2	9970001	9980000	47	0.170632
Chr1	10365001	10375000	2	0.170621
Chr3	36450001	36460000	17	0.170381
Chr1	42375001	42385000	18	0.170373
Chr4	17020001	17030000	9	0.170225
Chr1	295001	305000	22	0.170126
Chr5	18985001	18995000	30	0.170047
Chr3	16290001	16300000	4	0.169995
Chr2	28635001	28645000	2	0.169956
Chr3	12775001	12785000	6	0.169884
Chr3	9110001	9120000	49	0.16977
Chr2	11295001	11305000	17	0.169547
Chr2	7030001	7040000	5	0.169543
Chr6	3745001	3755000	21	0.169502
Chr2	7000001	7010000	2	0.169466
Chr2	7005001	7015000	2	0.169466
Chr3	30195001	30205000	2	0.169455
Chr4	41125001	41135000	12	0.169439
Chr3	8745001	8755000	4	0.169436
Chr3	8750001	8760000	4	0.169436
Chr5	18520001	18530000	10	0.169323
Chr5	18525001	18535000	10	0.169323
Chr3	9090001	9100000	6	0.169283
Chr1	29615001	29625000	6	0.169205
Chr5	2350001	2360000	52	0.169041
Chr2	15735001	15745000	13	0.169002
Chr3	45605001	45615000	18	0.168915
Chr4	28960001	28970000	3	0.168806
Chr4	7190001	7200000	4	0.168798
Chr3	30990001	31000000	3	0.168752
Chr3	16770001	16780000	1	0.168718
Chr1	28470001	28480000	12	0.168587
Chr3	38520001	38530000	1	0.168531
Chr5	10695001	10705000	2	0.16834
Chr3	20730001	20740000	21	0.168318
Chr5	12040001	12050000	13	0.168307
Chr4	11630001	11640000	3	0.168305
Chr1	42485001	42495000	8	0.168247
Chr2	6640001	6650000	24	0.168219
Chr4	37210001	37220000	1	0.168132
Chr6	13865001	13875000	4	0.168012
Chr3	10040001	10050000	4	0.167929
Chr1	11215001	11225000	14	0.167847
Chr5	2345001	2355000	34	0.167617
Chr2	17850001	17860000	2	0.167551
Chr4	18095001	18105000	2	0.167537
Chr1	9705001	9715000	8	0.167507
Chr1	9710001	9720000	8	0.167507
Chr4	15250001	15260000	9	0.167502
Chr4	2825001	2835000	4	0.167489
Chr4	14165001	14175000	39	0.167389
Chr3	7130001	7140000	1	0.167353
Chr1	50525001	50535000	2	0.167345
Chr4	19670001	19680000	6	0.167312
Chr2	7020001	7030000	1	0.167291
Chr4	17530001	17540000	3	0.167289
Chr1	3150001	3160000	3	0.167279
Chr2	9975001	9985000	19	0.167273
Chr1	9630001	9640000	53	0.16726
Chr3	8885001	8895000	1	0.16723
Chr3	23405001	23415000	1	0.167228
Chr3	23410001	23420000	1	0.167228
Chr4	35285001	35295000	7	0.167152
Chr5	8275001	8285000	4	0.167138
Chr6	4220001	4230000	6	0.167128
Chr5	420001	430000	2	0.167099
Chr5	18610001	18620000	4	0.167047
Chr5	18615001	18625000	4	0.167047
Chr1	26225001	26235000	17	0.167046
Chr4	23115001	23125000	3	0.166931
Chr5	17135001	17145000	3	0.166861
Chr5	16940001	16950000	1	0.166836
Chr5	16945001	16955000	1	0.166836
Chr6	19650001	19660000	7	0.166785
Chr3	27820001	27830000	3	0.166763
Chr6	9010001	9020000	1	0.166754
Chr5	11435001	11445000	6	0.166753
Chr6	21855001	21865000	8	0.16675
Chr1	9625001	9635000	64	0.166696
Chr1	50450001	50460000	4	0.1665
Chr1	50455001	50465000	4	0.1665
Chr6	21605001	21615000	22	0.166498
Chr2	22770001	22780000	2	0.16645
Chr1	27395001	27405000	3	0.166366
Chr1	10425001	10435000	7	0.166342
Chr5	2340001	2350000	6	0.166322
Chr5	17530001	17540000	1	0.166174
Chr6	14255001	14265000	17	0.166126
Chr2	33580001	33590000	2	0.166108
Chr2	42090001	42100000	1	0.166048
Chr2	42095001	42105000	1	0.166048
Chr4	6550001	6560000	2	0.166045
Chr1	9855001	9865000	16	0.166021
Chr3	35315001	35325000	49	0.16592
Chr3	15415001	15425000	1	0.165916
Chr4	40895001	40905000	1	0.165881
Chr3	1420001	1430000	4	0.165795
Chr3	26765001	26775000	5	0.165782
Chr1	26200001	26210000	11	0.165752
Chr2	15235001	15245000	3	0.165608
Chr1	6210001	6220000	8	0.165515
Chr3	42860001	42870000	11	0.165421
Chr3	20525001	20535000	3	0.165381
Chr3	20530001	20540000	3	0.165381
Chr6	17285001	17295000	4	0.16538
Chr5	20005001	20015000	9	0.165337
Chr1	2385001	2395000	2	0.165336
Chr4	24905001	24915000	9	0.165305
Chr3	22190001	22200000	16	0.165281
Chr1	5140001	5150000	3	0.165256
Chr1	5145001	5155000	3	0.165256
Chr1	12540001	12550000	2	0.165244
Chr1	12545001	12555000	2	0.165244
Chr6	6240001	6250000	4	0.165237
Chr3	90001	100000	45	0.165225
Chr2	25325001	25335000	4	0.165151
Chr6	5190001	5200000	5	0.165112
Chr6	5560001	5570000	16	0.165065
Chr1	56800001	56810000	9	0.16483
Chr4	3910001	3920000	18	0.164708
Chr6	15105001	15115000	3	0.164689
Chr1	31470001	31480000	1	0.164658
Chr1	11205001	11215000	1	0.164608
Chr3	4270001	4280000	1	0.164567
Chr6	3785001	3795000	37	0.16455
Chr1	56380001	56390000	1	0.164485
Chr3	38525001	38535000	3	0.164476
Chr1	9675001	9685000	19	0.164461
Chr1	3305001	3315000	3	0.16442
Chr4	12960001	12970000	4	0.164411
Chr1	31185001	31195000	11	0.164403
Chr2	37210001	37220000	1	0.164372
Chr6	20330001	20340000	8	0.164362
Chr3	34280001	34290000	3	0.164333
Chr3	37965001	37975000	7	0.164328
Chr5	31735001	31745000	3	0.164187
Chr1	6255001	6265000	4	0.164149
Chr6	17165001	17175000	1	0.164115
Chr6	17170001	17180000	1	0.164115
Chr1	8710001	8720000	1	0.164011
Chr1	8715001	8725000	1	0.164011
Chr1	10400001	10410000	17	0.163996
Chr4	41735001	41745000	14	0.163983
Chr1	52915001	52925000	17	0.16397
Chr1	22850001	22860000	25	0.163966
Chr1	3520001	3530000	47	0.163917
Chr2	23630001	23640000	3	0.16389
Chr4	36695001	36705000	3	0.163824
Chr6	7740001	7750000	10	0.163805
Chr2	12920001	12930000	4	0.163788
Chr4	7820001	7830000	12	0.163762
Chr2	30040001	30050000	1	0.163679
Chr2	30045001	30055000	1	0.163679
Chr4	19795001	19805000	4	0.163672
Chr1	115001	125000	43	0.163668
Chr2	32365001	32375000	6	0.163657
Chr1	7790001	7800000	2	0.163644
Chr5	21010001	21020000	19	0.163571
Chr2	31385001	31395000	6	0.163518
Chr1	300001	310000	27	0.163502
Chr1	4810001	4820000	6	0.163439
Chr2	36375001	36385000	5	0.163334
Chr1	9605001	9615000	80	0.163306
Chr5	18980001	18990000	12	0.163284
Chr4	27935001	27945000	5	0.16327
Chr2	4880001	4890000	11	0.163269
Chr3	10865001	10875000	12	0.163265
Chr5	20840001	20850000	1	0.163263
Chr4	11535001	11545000	3	0.163245
Chr2	12265001	12275000	1	0.163225
Chr3	85001	95000	35	0.163186
Chr3	10060001	10070000	1	0.16316
Chr3	10065001	10075000	1	0.16316
Chr6	10845001	10855000	2	0.163016
Chr5	32180001	32190000	3	0.162784
Chr4	105001	115000	16	0.162739
Chr3	19370001	19380000	52	0.162733
Chr2	33325001	33335000	27	0.162702
Chr1	29610001	29620000	7	0.162677
Chr3	9930001	9940000	5	0.162663
Chr1	60265001	60275000	38	0.162641
Chr6	5090001	5100000	4	0.162557
Chr1	39300001	39310000	31	0.162535
Chr3	21295001	21305000	14	0.162517
Chr3	22800001	22810000	7	0.162445
Chr1	60565001	60575000	28	0.162438
Chr2	33770001	33780000	5	0.162429
Chr6	12345001	12355000	2	0.162411
Chr3	34450001	34460000	11	0.162372
Chr3	42530001	42540000	16	0.162367
Chr1	39740001	39750000	33	0.162362
Chr4	20455001	20465000	1	0.162354
Chr4	20460001	20470000	1	0.162354
Chr1	62175001	62185000	2	0.162325
Chr6	6180001	6190000	30	0.162319
Chr1	60280001	60290000	14	0.162317
Chr1	19855001	19865000	3	0.162307
Chr1	21360001	21370000	1	0.16229
Chr4	17050001	17060000	26	0.162229
Chr1	31645001	31655000	3	0.162213
Chr5	24660001	24670000	5	0.162181
Chr5	24655001	24665000	4	0.162129
Chr4	38890001	38900000	2	0.162036
Chr6	11120001	11130000	39	0.161943
Chr4	16820001	16830000	19	0.161924
Chr5	11135001	11145000	7	0.161872
Chr4	19535001	19545000	9	0.161829
Chr4	11155001	11165000	2	0.161815
Chr1	1890001	1900000	4	0.161811
Chr4	34490001	34500000	12	0.161751
Chr5	85001	95000	1	0.16172
Chr2	6810001	6820000	4	0.161717
Chr4	22785001	22795000	22	0.161637
Chr1	2790001	2800000	16	0.161547
Chr3	100001	110000	9	0.161542
Chr3	22950001	22960000	6	0.161535
Chr1	6140001	6150000	5	0.161514
Chr5	10845001	10855000	9	0.161512
Chr2	37295001	37305000	1	0.161489
Chr3	22195001	22205000	15	0.16138
Chr1	31330001	31340000	13	0.161366
Chr2	11305001	11315000	1	0.161344
Chr2	11310001	11320000	1	0.161344
Chr1	4065001	4075000	7	0.161308
Chr4	21720001	21730000	7	0.161238
Chr2	43150001	43160000	10	0.161196
Chr4	23870001	23880000	1	0.161123
Chr4	24110001	24120000	4	0.161118
Chr5	17100001	17110000	26	0.161059
Chr5	22570001	22580000	3	0.161032
Chr4	27095001	27105000	2	0.161028
Chr2	25240001	25250000	10	0.161028
Chr6	11035001	11045000	13	0.161009
Chr1	12330001	12340000	15	0.160975
Chr1	4050001	4060000	3	0.160875
Chr4	3965001	3975000	2	0.160783
Chr6	9300001	9310000	58	0.160739
Chr6	9725001	9735000	7	0.160722
Chr3	21730001	21740000	11	0.160628
Chr3	26650001	26660000	2	0.160594
Chr2	17990001	18000000	9	0.160567
Chr2	17995001	18005000	9	0.160567
Chr4	17390001	17400000	4	0.160542
Chr6	10410001	10420000	13	0.160478
Chr1	23990001	24000000	6	0.160443
Chr1	5670001	5680000	1	0.160442
Chr1	5675001	5685000	1	0.160442
Chr6	13360001	13370000	3	0.160437
Chr4	155001	165000	21	0.160409
Chr4	14530001	14540000	10	0.160394
Chr5	8940001	8950000	7	0.160384
Chr3	20725001	20735000	24	0.16035
Chr1	5400001	5410000	5	0.16029
Chr6	22435001	22445000	3	0.160233
Chr1	39195001	39205000	11	0.160209
Chr3	9560001	9570000	8	0.160144
Chr5	13395001	13405000	14	0.160092
Chr3	8470001	8480000	6	0.159841
Chr3	8475001	8485000	6	0.159841
Chr1	50785001	50795000	3	0.159741
Chr1	53625001	53635000	20	0.159703
Chr4	32950001	32960000	3	0.159661
Chr1	61145001	61155000	14	0.159644
Chr6	4415001	4425000	3	0.159635
Chr3	8600001	8610000	10	0.159606
Chr4	14830001	14840000	4	0.159584
Chr5	18335001	18345000	3	0.159584
Chr1	38175001	38185000	2	0.159506
Chr6	14260001	14270000	18	0.159504
Chr5	13555001	13565000	2	0.159429
Chr3	27830001	27840000	6	0.159402
Chr5	15290001	15300000	1	0.159385
Chr1	40465001	40475000	6	0.159359
Chr1	29015001	29025000	4	0.159251
Chr1	21080001	21090000	1	0.159245
Chr5	20000001	20010000	9	0.159207
Chr4	21690001	21700000	5	0.159188
Chr4	21695001	21705000	5	0.159188
Chr1	47870001	47880000	3	0.159115
Chr4	11530001	11540000	4	0.159115
Chr4	15725001	15735000	2	0.159101
Chr4	27705001	27715000	14	0.159015
Chr3	34520001	34530000	10	0.158944
Chr5	18265001	18275000	11	0.158908
Chr5	17420001	17430000	15	0.158885
Chr6	10415001	10425000	11	0.158865
Chr1	6285001	6295000	37	0.158861
Chr6	6165001	6175000	19	0.158816
Chr1	3380001	3390000	67	0.158766
Chr4	41740001	41750000	13	0.15876
Chr5	18945001	18955000	2	0.158719
Chr1	22365001	22375000	10	0.158636
Chr1	4060001	4070000	10	0.15862
Chr2	28730001	28740000	18	0.158497
Chr3	27555001	27565000	9	0.158495
Chr1	12635001	12645000	7	0.158393
Chr3	35320001	35330000	44	0.15837
Chr3	10695001	10705000	13	0.158355
Chr1	17485001	17495000	3	0.158273
Chr3	1370001	1380000	4	0.158267
Chr4	16285001	16295000	5	0.158249
Chr1	58740001	58750000	2	0.158191
Chr3	15565001	15575000	4	0.158157
Chr4	14820001	14830000	4	0.158152
Chr4	41365001	41375000	15	0.158116
Chr3	15020001	15030000	3	0.158055
Chr4	7880001	7890000	7	0.158002
Chr5	18130001	18140000	14	0.157961
Chr5	18155001	18165000	6	0.157959
Chr1	5395001	5405000	5	0.157924
Chr4	18140001	18150000	16	0.157839
Chr3	35310001	35320000	9	0.15777
Chr2	8485001	8495000	3	0.157746
Chr4	2390001	2400000	11	0.157741
Chr4	39215001	39225000	5	0.157645
Chr4	24900001	24910000	11	0.157643
Chr4	28735001	28745000	4	0.157627
Chr1	51565001	51575000	4	0.157616
Chr3	36010001	36020000	2	0.157616
Chr3	15405001	15415000	10	0.15761
Chr6	6155001	6165000	17	0.157532
Chr5	14460001	14470000	6	0.157497
Chr3	12770001	12780000	16	0.157473
Chr6	6360001	6370000	29	0.157429
Chr1	59070001	59080000	7	0.157398
Chr2	40210001	40220000	8	0.157359
Chr5	21210001	21220000	1	0.157282
Chr5	21215001	21225000	1	0.157282
Chr4	38360001	38370000	2	0.15728
Chr3	8775001	8785000	14	0.157224
Chr5	18580001	18590000	2	0.157149
Chr5	20650001	20660000	3	0.157103
Chr1	8885001	8895000	23	0.157085
Chr5	13585001	13595000	51	0.156954
Chr3	27495001	27505000	32	0.156887
Chr5	2045001	2055000	6	0.156849
Chr5	10880001	10890000	7	0.156782
Chr1	30060001	30070000	2	0.156753
Chr1	30065001	30075000	2	0.156753
Chr5	26420001	26430000	18	0.156631
Chr1	9620001	9630000	31	0.156577
Chr1	8290001	8300000	8	0.156523
Chr4	23855001	23865000	3	0.156507
Chr4	19970001	19980000	7	0.1565
Chr3	45600001	45610000	33	0.156487
Chr2	20770001	20780000	6	0.156462
Chr1	42625001	42635000	62	0.15646
Chr6	6735001	6745000	37	0.156418
Chr4	12080001	12090000	5	0.156398
Chr5	13575001	13585000	51	0.156387
Chr3	36865001	36875000	4	0.156299
Chr2	10020001	10030000	4	0.156252
Chr3	11445001	11455000	2	0.156166
Chr4	19430001	19440000	2	0.156069
Chr4	41745001	41755000	9	0.155948
Chr6	6035001	6045000	26	0.155909
Chr5	8355001	8365000	10	0.155901
Chr6	11130001	11140000	19	0.155882
Chr2	3280001	3290000	10	0.155876
Chr1	52295001	52305000	1	0.155833
Chr6	14365001	14375000	4	0.155822
Chr4	11220001	11230000	5	0.155812
Chr4	41750001	41760000	9	0.155791
Chr5	18405001	18415000	46	0.155775
Chr4	10315001	10325000	6	0.155749
Chr1	3070001	3080000	5	0.155739
Chr5	10500001	10510000	1	0.155737
Chr3	21480001	21490000	9	0.155733
Chr3	15100001	15110000	19	0.155639
Chr6	7300001	7310000	24	0.155548
Chr1	53630001	53640000	10	0.155537
Chr1	15785001	15795000	4	0.155518
Chr4	3135001	3145000	12	0.155495
Chr5	21005001	21015000	44	0.155494
Chr4	29050001	29060000	1	0.155423
Chr1	5001	15000	49	0.155224
Chr3	25760001	25770000	22	0.155191
Chr2	23475001	23485000	3	0.155187
Chr1	11460001	11470000	27	0.155186
Chr1	11525001	11535000	6	0.155153
Chr2	31150001	31160000	6	0.155095
Chr2	20105001	20115000	4	0.155095
Chr2	20110001	20120000	4	0.155095
Chr5	24090001	24100000	4	0.155095
Chr2	9945001	9955000	2	0.155037
Chr3	25610001	25620000	7	0.154991
Chr4	7210001	7220000	2	0.154966
Chr3	23390001	23400000	3	0.154959
Chr3	33040001	33050000	2	0.154951
Chr3	33045001	33055000	2	0.154951
Chr2	11975001	11985000	4	0.154852
Chr3	15670001	15680000	12	0.154831
Chr1	14365001	14375000	4	0.154815
Chr4	20150001	20160000	8	0.15481
Chr1	13625001	13635000	2	0.154746
Chr1	16850001	16860000	1	0.154735
Chr1	9695001	9705000	3	0.154712
Chr3	5880001	5890000	11	0.154706
Chr1	7165001	7175000	5	0.154703
Chr1	50815001	50825000	2	0.1547
Chr1	6615001	6625000	11	0.154699
Chr2	32495001	32505000	20	0.154685
Chr5	13760001	13770000	18	0.154666
Chr2	750001	760000	5	0.154648
Chr1	2785001	2795000	17	0.154625
Chr6	7290001	7300000	4	0.15456
Chr3	9095001	9105000	9	0.15441
Chr2	41750001	41760000	5	0.15437
Chr2	13565001	13575000	1	0.154324
Chr5	13645001	13655000	37	0.154276
Chr2	9305001	9315000	1	0.154261
Chr2	36865001	36875000	19	0.154224
Chr2	36265001	36275000	3	0.154212
Chr4	36165001	36175000	46	0.154141
Chr5	12655001	12665000	14	0.154085
Chr3	22805001	22815000	8	0.154082
Chr2	34090001	34100000	1	0.153999
Chr2	34095001	34105000	1	0.153999
Chr3	21725001	21735000	16	0.153976
Chr6	15795001	15805000	8	0.153931
Chr5	3985001	3995000	3	0.153919
Chr1	27450001	27460000	37	0.153904
Chr1	21715001	21725000	32	0.153889
Chr5	8490001	8500000	3	0.153799
Chr1	21720001	21730000	22	0.153755
Chr1	12535001	12545000	4	0.153742
Chr1	10380001	10390000	12	0.153622
Chr1	7665001	7675000	15	0.153603
Chr1	945001	955000	2	0.153504
Chr1	950001	960000	2	0.153504
Chr4	27710001	27720000	12	0.153472
Chr5	23020001	23030000	21	0.153445
Chr5	18560001	18570000	23	0.153442
Chr4	34755001	34765000	5	0.153405
Chr1	26375001	26385000	27	0.153373
Chr2	6645001	6655000	28	0.153357
Chr6	24235001	24245000	14	0.153237
Chr1	39290001	39300000	40	0.153228
Chr5	23805001	23815000	6	0.153207
Chr5	17825001	17835000	13	0.1532
Chr1	10375001	10385000	13	0.153137
Chr6	11125001	11135000	21	0.153086
Chr4	28625001	28635000	7	0.153064
Chr4	32470001	32480000	19	0.152955
Chr3	18740001	18750000	7	0.15294
Chr2	7035001	7045000	3	0.1529
Chr6	5150001	5160000	15	0.152851
Chr1	8920001	8930000	32	0.152804
Chr6	20310001	20320000	34	0.152769
Chr3	25120001	25130000	16	0.152718
Chr3	25605001	25615000	10	0.152675
Chr4	36460001	36470000	3	0.152659
Chr4	2680001	2690000	1	0.152653
Chr1	34840001	34850000	9	0.152652
Chr3	36900001	36910000	3	0.152645
Chr3	36905001	36915000	3	0.152645
Chr6	14635001	14645000	1	0.15264
Chr2	36540001	36550000	4	0.152634
Chr3	12315001	12325000	23	0.152631
Chr5	12720001	12730000	20	0.152614
Chr6	17655001	17665000	22	0.152608
Chr2	19250001	19260000	1	0.152562
Chr1	59185001	59195000	1	0.15251
Chr1	59190001	59200000	1	0.15251
Chr6	20520001	20530000	4	0.152424
Chr4	19975001	19985000	8	0.152387
Chr1	58925001	58935000	2	0.152362
Chr1	10420001	10430000	14	0.152354
Chr1	15845001	15855000	8	0.152281
Chr1	42370001	42380000	17	0.15216
Chr4	14620001	14630000	12	0.152127
Chr2	32360001	32370000	12	0.152091
Chr6	6020001	6030000	18	0.152054
Chr1	49960001	49970000	1	0.152047
Chr1	50520001	50530000	11	0.151985
Chr2	29785001	29795000	4	0.151976
Chr3	45595001	45605000	20	0.151956
Chr1	26350001	26360000	6	0.151862
Chr1	13780001	13790000	1	0.151825
Chr2	36735001	36745000	21	0.151802
Chr5	17835001	17845000	14	0.151728
Chr6	8475001	8485000	6	0.151697
Chr3	6450001	6460000	3	0.151687
Chr3	8605001	8615000	13	0.15166
Chr3	25320001	25330000	17	0.151595
Chr4	16320001	16330000	20	0.15159
Chr6	4535001	4545000	6	0.151579
Chr1	3540001	3550000	46	0.151459
Chr4	11350001	11360000	17	0.151404
Chr1	16425001	16435000	3	0.151401
Chr1	6135001	6145000	6	0.151369
Chr5	16870001	16880000	9	0.151325
Chr1	12480001	12490000	4	0.151276
Chr6	1565001	1575000	1	0.151269
Chr4	36605001	36615000	18	0.151089
Chr4	1785001	1795000	1	0.151088
Chr1	14270001	14280000	22	0.151031
Chr5	18575001	18585000	3	0.15103
Chr3	43615001	43625000	2	0.15098
Chr1	48180001	48190000	10	0.150966
Chr1	27390001	27400000	4	0.150964
Chr2	28945001	28955000	3	0.150898
Chr3	45220001	45230000	10	0.150878
Chr4	38035001	38045000	13	0.1508
Chr5	10735001	10745000	1	0.150787
Chr5	33600001	33610000	6	0.15077
Chr6	6945001	6955000	3	0.15073
Chr3	39305001	39315000	1	0.150671
Chr2	34540001	34550000	2	0.150669
Chr3	21310001	21320000	12	0.150655
Chr6	3735001	3745000	22	0.150577
Chr2	31710001	31720000	70	0.15051
Chr3	29260001	29270000	20	0.150509
Chr5	7510001	7520000	5	0.150417
Chr4	42060001	42070000	9	0.150403
Chr4	17025001	17035000	8	0.150395
Chr1	11520001	11530000	8	0.150381
Chr3	19185001	19195000	7	0.150378
Chr3	19135001	19145000	25	0.150317
Chr1	32210001	32220000	1	0.150284
Chr1	8915001	8925000	47	0.150275
Chr5	20445001	20455000	4	0.150223
Chr3	21370001	21380000	3	0.150211
Chr2	27850001	27860000	3	0.150201
Chr3	11260001	11270000	5	0.150195
Chr2	33745001	33755000	36	0.150193
Chr3	35195001	35205000	40	0.150179
Chr4	9500001	9510000	1	0.15016
Chr1	21745001	21755000	2	0.150133
Chr6	15800001	15810000	12	0.150108
Chr4	40200001	40210000	10	0.150083
Chr3	32630001	32640000	8	0.150074
Chr1	7280001	7290000	3	0.150041
Chr4	20355001	20365000	6	0.149971
Chr3	25115001	25125000	23	0.14997
Chr3	27490001	27500000	35	0.14995
Chr6	6740001	6750000	29	0.149869
Chr3	55001	65000	11	0.149855
Chr3	14705001	14715000	1	0.149837
Chr4	22890001	22900000	5	0.149834
Chr4	18055001	18065000	1	0.149832
Chr6	4865001	4875000	12	0.149798
Chr1	8910001	8920000	16	0.149793
Chr6	4185001	4195000	3	0.149735
Chr1	43055001	43065000	18	0.149657
Chr4	22780001	22790000	24	0.149639
Chr1	42385001	42395000	18	0.149628
Chr3	26945001	26955000	4	0.149625
Chr2	17945001	17955000	5	0.149598
Chr1	42980001	42990000	17	0.149576
Chr4	19675001	19685000	14	0.149572
Chr4	1010001	1020000	6	0.149564
Chr1	2550001	2560000	7	0.149545
Chr5	12005001	12015000	3	0.149518
Chr2	26380001	26390000	8	0.149483
Chr1	29585001	29595000	3	0.149414
Chr1	29590001	29600000	3	0.149414
Chr1	53805001	53815000	9	0.149414
Chr2	23545001	23555000	1	0.149407
Chr5	26150001	26160000	3	0.14938
Chr1	1850001	1860000	7	0.149372
Chr3	18885001	18895000	10	0.149319
Chr5	18500001	18510000	24	0.149227
Chr3	11605001	11615000	5	0.149225
Chr4	38040001	38050000	5	0.149224
Chr2	15745001	15755000	6	0.149126
Chr3	34370001	34380000	8	0.149111
Chr2	36870001	36880000	21	0.149085
Chr3	45205001	45215000	11	0.14906
Chr1	48845001	48855000	1	0.149047
Chr1	48850001	48860000	1	0.149047
Chr1	56680001	56690000	3	0.149037
Chr2	1910001	1920000	2	0.149034
Chr2	31405001	31415000	7	0.148993
Chr3	17275001	17285000	6	0.148953
Chr5	10445001	10455000	24	0.148936
Chr4	40195001	40205000	17	0.148932
Chr2	34460001	34470000	10	0.148913
Chr5	20835001	20845000	2	0.148865
Chr3	45560001	45570000	20	0.148854
Chr1	7070001	7080000	6	0.148716
Chr1	7075001	7085000	6	0.148716
Chr4	16300001	16310000	15	0.148691
Chr4	18805001	18815000	16	0.148683
Chr5	18450001	18460000	15	0.148611
Chr1	25295001	25305000	4	0.148609
Chr1	23995001	24005000	1	0.148545
Chr1	24000001	24010000	1	0.148545
Chr3	29885001	29895000	14	0.148498
Chr1	1885001	1895000	5	0.148475
Chr1	3905001	3915000	9	0.148456
Chr2	11665001	11675000	7	0.148451
Chr3	22025001	22035000	4	0.148437
Chr4	20840001	20850000	2	0.148389
Chr4	20845001	20855000	2	0.148389
Chr2	28315001	28325000	6	0.148331
Chr4	34760001	34770000	4	0.148324
Chr2	6650001	6660000	19	0.148308
Chr3	42200001	42210000	4	0.148296
Chr4	18050001	18060000	2	0.148282
Chr6	7800001	7810000	50	0.148279
Chr1	9610001	9620000	105	0.148272
Chr4	21240001	21250000	6	0.148211
Chr5	2210001	2220000	21	0.148207
Chr3	20780001	20790000	3	0.148199
Chr1	18160001	18170000	2	0.148142
Chr3	10750001	10760000	14	0.148129
Chr1	9765001	9775000	5	0.148072
Chr5	9655001	9665000	3	0.148024
Chr5	9660001	9670000	3	0.148024
Chr1	59065001	59075000	9	0.148019
Chr3	18725001	18735000	11	0.14801
Chr3	14525001	14535000	4	0.148002
Chr3	40055001	40065000	3	0.147998
Chr5	13985001	13995000	7	0.147992
Chr5	15700001	15710000	2	0.147989
Chr1	52210001	52220000	6	0.147979
Chr3	12260001	12270000	4	0.147958
Chr3	25700001	25710000	7	0.147941
Chr1	42630001	42640000	25	0.147901
Chr5	15110001	15120000	2	0.147868
Chr3	1765001	1775000	10	0.147863
Chr1	23985001	23995000	13	0.147861
Chr2	29720001	29730000	2	0.147837
Chr1	37450001	37460000	14	0.147832
Chr1	9865001	9875000	7	0.147818
Chr3	19150001	19160000	33	0.147805
Chr3	25095001	25105000	17	0.147793
Chr2	40980001	40990000	5	0.147714
Chr1	10515001	10525000	1	0.147698
Chr1	7770001	7780000	5	0.147688
Chr2	2650001	2660000	7	0.147655
Chr4	32190001	32200000	2	0.147644
Chr1	12105001	12115000	20	0.147606
Chr2	3460001	3470000	2	0.147578
Chr2	3465001	3475000	2	0.147578
Chr1	22040001	22050000	36	0.147558
Chr5	12350001	12360000	18	0.147539
Chr5	12355001	12365000	18	0.147539
Chr3	39295001	39305000	1	0.147474
Chr1	24770001	24780000	14	0.14735
Chr2	40975001	40985000	4	0.147346
Chr4	14625001	14635000	11	0.147342
Chr1	14255001	14265000	6	0.147273
Chr5	14310001	14320000	2	0.147261
Chr3	10800001	10810000	7	0.147257
Chr1	22385001	22395000	30	0.147234
Chr4	18405001	18415000	7	0.147215
Chr1	10140001	10150000	4	0.147188
Chr5	13600001	13610000	4	0.147167
Chr1	38125001	38135000	2	0.147163
Chr4	30445001	30455000	2	0.147084
Chr1	2525001	2535000	2	0.14707
Chr3	13790001	13800000	39	0.14705
Chr6	16840001	16850000	4	0.147026
Chr6	16845001	16855000	4	0.147026
Chr4	1175001	1185000	3	0.146996
Chr5	17860001	17870000	4	0.146994
Chr2	30330001	30340000	6	0.146971
Chr3	34445001	34455000	11	0.146899
Chr4	90001	100000	10	0.146851
Chr4	8190001	8200000	6	0.146812
Chr4	8195001	8205000	6	0.146812
Chr5	2205001	2215000	45	0.146789
Chr2	4135001	4145000	1	0.14676
Chr1	2340001	2350000	8	0.146722
Chr1	2345001	2355000	8	0.146722
Chr4	30955001	30965000	6	0.146714
Chr3	4390001	4400000	1	0.146695
Chr1	8605001	8615000	18	0.146646
Chr1	5060001	5070000	3	0.146618
Chr3	35200001	35210000	36	0.146601
Chr3	65001	75000	26	0.146562
Chr4	4760001	4770000	8	0.146561
Chr5	32020001	32030000	13	0.14654
Chr3	17150001	17160000	5	0.146528
Chr1	22635001	22645000	11	0.146526
Chr6	13290001	13300000	13	0.146497
Chr1	52260001	52270000	4	0.146485
Chr6	15805001	15815000	12	0.146459
Chr2	40985001	40995000	2	0.146392
Chr6	2905001	2915000	2	0.146381
Chr5	16920001	16930000	2	0.146354
Chr6	12350001	12360000	3	0.146352
Chr4	16165001	16175000	18	0.14633
Chr1	12110001	12120000	8	0.146292
Chr1	14260001	14270000	11	0.146289
Chr1	31090001	31100000	29	0.146275
Chr1	3355001	3365000	5	0.146261
Chr1	14300001	14310000	10	0.146183
Chr4	17355001	17365000	8	0.146169
Chr5	13350001	13360000	11	0.146062
Chr5	7090001	7100000	6	0.146049
Chr3	8785001	8795000	30	0.146046
Chr1	3475001	3485000	43	0.146035
Chr4	36445001	36455000	18	0.146001
Chr1	6310001	6320000	7	0.145974
Chr3	1770001	1780000	6	0.145955
Chr1	18245001	18255000	4	0.145952
Chr2	33330001	33340000	24	0.145949
Chr4	10335001	10345000	8	0.14592
Chr5	13755001	13765000	22	0.145919
Chr5	13980001	13990000	8	0.14585
Chr3	30430001	30440000	22	0.145847
Chr1	59280001	59290000	2	0.145824
Chr4	18045001	18055000	1	0.145819
Chr1	3390001	3400000	46	0.145809
Chr1	21710001	21720000	12	0.145753
Chr3	15410001	15420000	3	0.145746
Chr1	3560001	3570000	59	0.145731
Chr3	44355001	44365000	1	0.145702
Chr1	31095001	31105000	25	0.145677
Chr1	37055001	37065000	3	0.14567
Chr5	32775001	32785000	2	0.145643
Chr5	12035001	12045000	16	0.145635
Chr1	60260001	60270000	43	0.145635
Chr2	22625001	22635000	12	0.145575
Chr6	20315001	20325000	37	0.145547
Chr6	6055001	6065000	17	0.145543
Chr6	15055001	15065000	18	0.145471
Chr1	10950001	10960000	2	0.14545
Chr1	10955001	10965000	2	0.14545
Chr1	9615001	9625000	67	0.145449
Chr2	33735001	33745000	17	0.145433
Chr1	3530001	3540000	31	0.145412
Chr2	12205001	12215000	3	0.145373
Chr2	9965001	9975000	46	0.145359
Chr1	53605001	53615000	12	0.145328
Chr4	41120001	41130000	17	0.14532
Chr1	39305001	39315000	14	0.145306
Chr1	3440001	3450000	16	0.145302
Chr1	28465001	28475000	28	0.145284
Chr4	31920001	31930000	3	0.145248
Chr2	32315001	32325000	10	0.145183
Chr6	11115001	11125000	34	0.145062
Chr4	26900001	26910000	1	0.145021
Chr6	22735001	22745000	3	0.144977
Chr1	16165001	16175000	1	0.144903
Chr1	13830001	13840000	4	0.144903
Chr3	18680001	18690000	5	0.144882
Chr1	24765001	24775000	14	0.144867
Chr3	19155001	19165000	50	0.14477
Chr5	9220001	9230000	4	0.144762
Chr1	8865001	8875000	4	0.144761
Chr2	12160001	12170000	4	0.144756
Chr3	15765001	15775000	13	0.144744
Chr6	6850001	6860000	13	0.144742
Chr3	15815001	15825000	5	0.144738
Chr3	15820001	15830000	5	0.144738
Chr1	20050001	20060000	2	0.144677
Chr3	21315001	21325000	10	0.144655
Chr4	36585001	36595000	5	0.144598
Chr1	13460001	13470000	1	0.144575
Chr1	10390001	10400000	3	0.144537
Chr4	13205001	13215000	2	0.144481
Chr1	28050001	28060000	1	0.144459
Chr6	26090001	26100000	10	0.144332
Chr1	14180001	14190000	16	0.144315
Chr3	45555001	45565000	8	0.144283
Chr3	33810001	33820000	1	0.144253
Chr5	10305001	10315000	1	0.144222
Chr6	7820001	7830000	10	0.144218
Chr3	14510001	14520000	7	0.144189
Chr3	15665001	15675000	19	0.144136
Chr1	42525001	42535000	4	0.144132
Chr1	42600001	42610000	21	0.143965
Chr2	9875001	9885000	8	0.143872
Chr5	27625001	27635000	38	0.143859
Chr1	44395001	44405000	4	0.143807
Chr3	38510001	38520000	4	0.143795
Chr1	6975001	6985000	7	0.143774
Chr1	5425001	5435000	4	0.143772
Chr3	45590001	45600000	9	0.143723
Chr4	27595001	27605000	2	0.143719
Chr4	27600001	27610000	2	0.143719

## Sheet: Table S5
Table S5 Selective sweeps between Group II and Group III.
CHROM	BIN_START	BIN_END	N_VARIANTS	WEIGHTED_FST
Chr2	11615001	11625000	1	0.645847
Chr2	11620001	11630000	1	0.645847
Chr5	22690001	22700000	2	0.531478
Chr4	20345001	20355000	1	0.485039
Chr1	36745001	36755000	1	0.45038
Chr5	10405001	10415000	1	0.442935
Chr5	10410001	10420000	1	0.442935
Chr5	22685001	22695000	5	0.415792
Chr5	13095001	13105000	1	0.41143
Chr1	48490001	48500000	10	0.394895
Chr1	48485001	48495000	13	0.390089
Chr4	37765001	37775000	3	0.387927
Chr5	2120001	2130000	3	0.37957
Chr5	2125001	2135000	3	0.37957
Chr5	11720001	11730000	2	0.377713
Chr5	2345001	2355000	34	0.375637
Chr5	16045001	16055000	4	0.368217
Chr5	2350001	2360000	52	0.36704
Chr4	15810001	15820000	1	0.365903
Chr4	15815001	15825000	1	0.365903
Chr5	15125001	15135000	1	0.362942
Chr5	2275001	2285000	2	0.361343
Chr5	3895001	3905000	1	0.358647
Chr5	3900001	3910000	1	0.358647
Chr2	18480001	18490000	16	0.356936
Chr5	31380001	31390000	1	0.35203
Chr5	2340001	2350000	6	0.351984
Chr3	8870001	8880000	1	0.351377
Chr5	2355001	2365000	24	0.347554
Chr5	22335001	22345000	1	0.345392
Chr6	20535001	20545000	1	0.345382
Chr5	2045001	2055000	6	0.344927
Chr5	5385001	5395000	1	0.341601
Chr1	4010001	4020000	2	0.337958
Chr5	14175001	14185000	1	0.336556
Chr5	2280001	2290000	20	0.334022
Chr5	2245001	2255000	9	0.332283
Chr3	7485001	7495000	1	0.328805
Chr5	5725001	5735000	1	0.321087
Chr2	18485001	18495000	17	0.321049
Chr2	70001	80000	2	0.320034
Chr5	22680001	22690000	4	0.31986
Chr5	5455001	5465000	3	0.317641
Chr5	5460001	5470000	3	0.317641
Chr5	14275001	14285000	1	0.313829
Chr5	14280001	14290000	1	0.313829
Chr5	19490001	19500000	2	0.311498
Chr5	15100001	15110000	1	0.310876
Chr2	17945001	17955000	5	0.305214
Chr1	43615001	43625000	1	0.305039
Chr1	48130001	48140000	2	0.304644
Chr5	15700001	15710000	2	0.304608
Chr5	11305001	11315000	1	0.304299
Chr2	34090001	34100000	1	0.303392
Chr2	34095001	34105000	1	0.303392
Chr3	26325001	26335000	4	0.30336
Chr6	6915001	6925000	2	0.302918
Chr5	6260001	6270000	2	0.300654
Chr1	27445001	27455000	12	0.300634
Chr1	52530001	52540000	1	0.300506
Chr5	2300001	2310000	30	0.299038
Chr5	16100001	16110000	2	0.298748
Chr5	535001	545000	1	0.297109
Chr2	13565001	13575000	1	0.296104
Chr5	14295001	14305000	5	0.296097
Chr4	19875001	19885000	1	0.295582
Chr5	16050001	16060000	5	0.295492
Chr5	12940001	12950000	1	0.294716
Chr5	12945001	12955000	1	0.294716
Chr5	31370001	31380000	1	0.289832
Chr5	2050001	2060000	11	0.288775
Chr1	28245001	28255000	1	0.288733
Chr5	14330001	14340000	5	0.287901
Chr1	14700001	14710000	1	0.286283
Chr1	14705001	14715000	1	0.286283
Chr5	11715001	11725000	3	0.284454
Chr3	27580001	27590000	5	0.284063
Chr5	34130001	34140000	4	0.283915
Chr5	2315001	2325000	39	0.281732
Chr5	15605001	15615000	2	0.280721
Chr3	16770001	16780000	1	0.277984
Chr5	14170001	14180000	3	0.27748
Chr5	2335001	2345000	15	0.277252
Chr4	8135001	8145000	1	0.27716
Chr4	8140001	8150000	1	0.27716
Chr3	8875001	8885000	2	0.276702
Chr3	6140001	6150000	1	0.276317
Chr5	2320001	2330000	36	0.274374
Chr5	31465001	31475000	1	0.274138
Chr5	31470001	31480000	1	0.274138
Chr5	2305001	2315000	59	0.274011
Chr5	5790001	5800000	1	0.273634
Chr5	5795001	5805000	1	0.273634
Chr1	52935001	52945000	2	0.27332
Chr3	22785001	22795000	1	0.273225
Chr5	1990001	2000000	14	0.272679
Chr5	12610001	12620000	14	0.271889
Chr1	60001	70000	1	0.270851
Chr5	14290001	14300000	7	0.268555
Chr5	32955001	32965000	2	0.268091
Chr4	4425001	4435000	3	0.268007
Chr3	16745001	16755000	1	0.268006
Chr3	16750001	16760000	1	0.268006
Chr3	2795001	2805000	1	0.267516
Chr4	37760001	37770000	7	0.264099
Chr5	15105001	15115000	3	0.263963
Chr5	6925001	6935000	5	0.2629
Chr3	22680001	22690000	1	0.262896
Chr5	11675001	11685000	1	0.262746
Chr5	6275001	6285000	4	0.261946
Chr5	2310001	2320000	60	0.260457
Chr5	1925001	1935000	2	0.259815
Chr5	2285001	2295000	34	0.259455
Chr3	8960001	8970000	4	0.25825
Chr4	13910001	13920000	1	0.25821
Chr2	34415001	34425000	1	0.25786
Chr5	2295001	2305000	37	0.257553
Chr6	1250001	1260000	1	0.256224
Chr2	23315001	23325000	7	0.255682
Chr6	10270001	10280000	1	0.254316
Chr6	10275001	10285000	1	0.254316
Chr5	2330001	2340000	19	0.253577
Chr5	17660001	17670000	1	0.253571
Chr1	11775001	11785000	2	0.253407
Chr2	12935001	12945000	1	0.252781
Chr6	7505001	7515000	1	0.252215
Chr4	42055001	42065000	12	0.252075
Chr5	14300001	14310000	3	0.251711
Chr4	40840001	40850000	1	0.251453
Chr1	45840001	45850000	1	0.250766
Chr5	2930001	2940000	4	0.250487
Chr5	3790001	3800000	3	0.250032
Chr5	17830001	17840000	4	0.249689
Chr2	28920001	28930000	2	0.249437
Chr5	22830001	22840000	2	0.249027
Chr2	23320001	23330000	5	0.247398
Chr4	20305001	20315000	2	0.247039
Chr5	10120001	10130000	2	0.246146
Chr5	15355001	15365000	1	0.245323
Chr5	9330001	9340000	7	0.244797
Chr5	1630001	1640000	6	0.244586
Chr4	25960001	25970000	3	0.244432
Chr1	43350001	43360000	1	0.244386
Chr1	33000001	33010000	1	0.243623
Chr4	20310001	20320000	7	0.243614
Chr1	47225001	47235000	4	0.243174
Chr1	47230001	47240000	4	0.243174
Chr5	17860001	17870000	4	0.242767
Chr6	8550001	8560000	2	0.24276
Chr4	20350001	20360000	5	0.242699
Chr5	8700001	8710000	2	0.242446
Chr5	8705001	8715000	2	0.242446
Chr6	3010001	3020000	1	0.242168
Chr5	5730001	5740000	4	0.241807
Chr5	13385001	13395000	1	0.240942
Chr4	22835001	22845000	1	0.240338
Chr6	21260001	21270000	3	0.239977
Chr2	65001	75000	3	0.239891
Chr4	42050001	42060000	17	0.239743
Chr5	31365001	31375000	2	0.239461
Chr4	37730001	37740000	1	0.239129
Chr2	17335001	17345000	1	0.238782
Chr2	17340001	17350000	1	0.238782
Chr5	9785001	9795000	3	0.238639
Chr5	9790001	9800000	3	0.238639
Chr2	13570001	13580000	2	0.238529
Chr6	1395001	1405000	1	0.237726
Chr5	1995001	2005000	30	0.237711
Chr1	5460001	5470000	2	0.237589
Chr5	18740001	18750000	9	0.237584
Chr2	17950001	17960000	10	0.237003
Chr2	34420001	34430000	2	0.236954
Chr5	7715001	7725000	1	0.235282
Chr4	1750001	1760000	1	0.235197
Chr3	14780001	14790000	1	0.234854
Chr4	12280001	12290000	1	0.234418
Chr4	31875001	31885000	7	0.233294
Chr6	3685001	3695000	5	0.232705
Chr1	40365001	40375000	1	0.232679
Chr6	2360001	2370000	1	0.232268
Chr5	15110001	15120000	2	0.232153
Chr6	17620001	17630000	3	0.231892
Chr5	1880001	1890000	8	0.231874
Chr5	9325001	9335000	8	0.231205
Chr4	16370001	16380000	1	0.231179
Chr5	8415001	8425000	1	0.230938
Chr1	34565001	34575000	3	0.230748
Chr3	1890001	1900000	7	0.230311
Chr1	44035001	44045000	1	0.230291
Chr3	6135001	6145000	4	0.230065
Chr5	24680001	24690000	11	0.229742
Chr1	45855001	45865000	2	0.229601
Chr3	41240001	41250000	2	0.229398
Chr5	1625001	1635000	16	0.228868
Chr6	9350001	9360000	2	0.227982
Chr6	9355001	9365000	2	0.227982
Chr6	17745001	17755000	2	0.227844
Chr1	19080001	19090000	1	0.227771
Chr1	19085001	19095000	1	0.227771
Chr5	2445001	2455000	24	0.227361
Chr1	31260001	31270000	2	0.227132
Chr3	7555001	7565000	4	0.226958
Chr1	46345001	46355000	2	0.226764
Chr6	1975001	1985000	3	0.226656
Chr5	12615001	12625000	28	0.226077
Chr1	43620001	43630000	2	0.226059
Chr5	1875001	1885000	12	0.2255
Chr5	2110001	2120000	2	0.225423
Chr2	12900001	12910000	1	0.225364
Chr4	14035001	14045000	1	0.225147
Chr4	13905001	13915000	2	0.225093
Chr5	4800001	4810000	1	0.225068
Chr1	39655001	39665000	2	0.224601
Chr3	1895001	1905000	9	0.223825
Chr5	28660001	28670000	2	0.223698
Chr1	32285001	32295000	7	0.223583
Chr4	42260001	42270000	3	0.222947
Chr5	8495001	8505000	1	0.222312
Chr4	12680001	12690000	6	0.221917
Chr4	23690001	23700000	5	0.221639
Chr5	3830001	3840000	3	0.221431
Chr3	23430001	23440000	2	0.220725
Chr4	16255001	16265000	2	0.220454
Chr4	16260001	16270000	2	0.220454
Chr5	7235001	7245000	2	0.22036
Chr5	6290001	6300000	6	0.22025
Chr6	26760001	26770000	3	0.220225
Chr6	26765001	26775000	3	0.220225
Chr5	14285001	14295000	5	0.220023
Chr4	20315001	20325000	7	0.219902
Chr5	29805001	29815000	2	0.219895
Chr5	1985001	1995000	18	0.219087
Chr6	11440001	11450000	1	0.218629
Chr6	11445001	11455000	1	0.218629
Chr1	3145001	3155000	1	0.218502
Chr5	33065001	33075000	2	0.218261
Chr5	32795001	32805000	10	0.218125
Chr6	22895001	22905000	2	0.218045
Chr1	52545001	52555000	3	0.217794
Chr1	40750001	40760000	1	0.217576
Chr2	30840001	30850000	5	0.216652
Chr5	20030001	20040000	3	0.216545
Chr3	3240001	3250000	2	0.216413
Chr3	3245001	3255000	2	0.216413
Chr6	2655001	2665000	1	0.216376
Chr4	7395001	7405000	1	0.216336
Chr1	30060001	30070000	2	0.216199
Chr1	30065001	30075000	2	0.216199
Chr5	5800001	5810000	2	0.216032
Chr6	9020001	9030000	2	0.215495
Chr5	1400001	1410000	4	0.215388
Chr4	18205001	18215000	1	0.215229
Chr6	19935001	19945000	7	0.215219
Chr6	25535001	25545000	1	0.21511
Chr6	25540001	25550000	1	0.21511
Chr5	2325001	2335000	20	0.214947
Chr3	590001	600000	1	0.214694
Chr3	595001	605000	1	0.214694
Chr1	36740001	36750000	7	0.214422
Chr1	11970001	11980000	1	0.213941
Chr3	8965001	8975000	4	0.213767
Chr6	815001	825000	8	0.213693
Chr4	28435001	28445000	7	0.21369
Chr5	3645001	3655000	2	0.213547
Chr4	13745001	13755000	2	0.213246
Chr5	1620001	1630000	16	0.213059
Chr5	20380001	20390000	1	0.213007
Chr5	11310001	11320000	3	0.212806
Chr6	19295001	19305000	3	0.212712
Chr1	4445001	4455000	1	0.212711
Chr1	4450001	4460000	1	0.212711
Chr3	20120001	20130000	1	0.212281
Chr3	20125001	20135000	1	0.212281
Chr2	1695001	1705000	1	0.212239
Chr2	1700001	1710000	1	0.212239
Chr3	16255001	16265000	1	0.211875
Chr2	17940001	17950000	2	0.211758
Chr2	1910001	1920000	2	0.211367
Chr2	755001	765000	2	0.211191
Chr4	20455001	20465000	1	0.210975
Chr4	20460001	20470000	1	0.210975
Chr5	15120001	15130000	3	0.210874
Chr2	26785001	26795000	16	0.210237
Chr5	9455001	9465000	3	0.209944
Chr6	7510001	7520000	2	0.209855
Chr5	11115001	11125000	18	0.209744
Chr1	52310001	52320000	19	0.209598
Chr1	52315001	52325000	19	0.209598
Chr5	24685001	24695000	13	0.208754
Chr1	31305001	31315000	1	0.20874
Chr4	26200001	26210000	1	0.208514
Chr1	3065001	3075000	2	0.207996
Chr2	19055001	19065000	3	0.207833
Chr2	9680001	9690000	3	0.20777
Chr5	18040001	18050000	4	0.207763
Chr3	27405001	27415000	1	0.207704
Chr4	19820001	19830000	1	0.20741
Chr4	19825001	19835000	1	0.20741
Chr5	33165001	33175000	4	0.207369
Chr5	33170001	33180000	4	0.207369
Chr1	54840001	54850000	1	0.207252
Chr5	2260001	2270000	12	0.207155
Chr6	1970001	1980000	4	0.2068
Chr5	11300001	11310000	13	0.206664
Chr4	14170001	14180000	2	0.206243
Chr4	38865001	38875000	1	0.206007
Chr3	15735001	15745000	4	0.205942
Chr6	20540001	20550000	2	0.205524
Chr5	6035001	6045000	1	0.205515
Chr3	4585001	4595000	2	0.20547
Chr4	17965001	17975000	1	0.205238
Chr4	17970001	17980000	1	0.205238
Chr1	43440001	43450000	1	0.205233
Chr2	19215001	19225000	6	0.204328
Chr4	31295001	31305000	2	0.20423
Chr2	36000001	36010000	2	0.204012
Chr2	36005001	36015000	2	0.204012
Chr4	23920001	23930000	3	0.203596
Chr5	16355001	16365000	6	0.203542
Chr1	13335001	13345000	1	0.203471
Chr5	18160001	18170000	2	0.203326
Chr5	8940001	8950000	7	0.203261
Chr1	50750001	50760000	1	0.203137
Chr5	7635001	7645000	1	0.202735
Chr3	7270001	7280000	1	0.202655
Chr5	27645001	27655000	1	0.202521
Chr1	22505001	22515000	12	0.20223
Chr3	25500001	25510000	2	0.201958
Chr1	9185001	9195000	1	0.201919
Chr5	17620001	17630000	3	0.201818
Chr1	14710001	14720000	1	0.201763
Chr1	14715001	14725000	1	0.201763
Chr1	44635001	44645000	10	0.201717
Chr2	36260001	36270000	1	0.201458
Chr5	11120001	11130000	9	0.201269
Chr4	22840001	22850000	6	0.201212
Chr1	35180001	35190000	4	0.200799
Chr1	40195001	40205000	2	0.200613
Chr1	40200001	40210000	2	0.200613
Chr6	6830001	6840000	4	0.199852
Chr6	17285001	17295000	4	0.19981
Chr5	7100001	7110000	2	0.199667
Chr1	54110001	54120000	1	0.199575
Chr5	3835001	3845000	2	0.199384
Chr5	1515001	1525000	12	0.199333
Chr6	21240001	21250000	3	0.199315
Chr1	31650001	31660000	4	0.199277
Chr1	46925001	46935000	2	0.19925
Chr1	46930001	46940000	2	0.19925
Chr6	2565001	2575000	6	0.199136
Chr6	4415001	4425000	3	0.199126
Chr3	27630001	27640000	1	0.199023
Chr1	32290001	32300000	9	0.198914
Chr1	15525001	15535000	1	0.198844
Chr1	15530001	15540000	1	0.198844
Chr5	11110001	11120000	11	0.198822
Chr6	21860001	21870000	2	0.198599
Chr4	18055001	18065000	1	0.198434
Chr5	9215001	9225000	2	0.198273
Chr3	2790001	2800000	4	0.198125
Chr2	33200001	33210000	1	0.197837
Chr5	14495001	14505000	1	0.197728
Chr2	5410001	5420000	2	0.197579
Chr5	9160001	9170000	3	0.197522
Chr5	32950001	32960000	3	0.197421
Chr5	10925001	10935000	1	0.197387
Chr4	26360001	26370000	3	0.197306
Chr3	26905001	26915000	1	0.197271
Chr1	21775001	21785000	2	0.196909
Chr1	21780001	21790000	2	0.196909
Chr6	9025001	9035000	3	0.196472
Chr2	9460001	9470000	2	0.196412
Chr6	7415001	7425000	3	0.196373
Chr6	21825001	21835000	11	0.196153
Chr5	15670001	15680000	1	0.196038
Chr5	15675001	15685000	1	0.196038
Chr1	39660001	39670000	3	0.195983
Chr5	4000001	4010000	1	0.195431
Chr4	15335001	15345000	2	0.195378
Chr4	15340001	15350000	2	0.195378
Chr6	23715001	23725000	34	0.195167
Chr3	15730001	15740000	20	0.195163
Chr6	23710001	23720000	26	0.194565
Chr6	22890001	22900000	3	0.194282
Chr3	45205001	45215000	11	0.194215
Chr4	10335001	10345000	8	0.194135
Chr5	2000001	2010000	31	0.193983
Chr2	21850001	21860000	2	0.193857
Chr5	15400001	15410000	2	0.193437
Chr4	20840001	20850000	2	0.1933
Chr4	20845001	20855000	2	0.1933
Chr4	38265001	38275000	2	0.193061
Chr5	16940001	16950000	1	0.192997
Chr5	16945001	16955000	1	0.192997
Chr1	33035001	33045000	6	0.192546
Chr5	26730001	26740000	2	0.192546
Chr6	20775001	20785000	1	0.192252
Chr6	4835001	4845000	1	0.1919
Chr6	10360001	10370000	1	0.191882
Chr4	41180001	41190000	1	0.191684
Chr4	28430001	28440000	9	0.191683
Chr5	14165001	14175000	2	0.191525
Chr2	26790001	26800000	19	0.191325
Chr1	15070001	15080000	1	0.191166
Chr1	15075001	15085000	1	0.191166
Chr5	13905001	13915000	85	0.191096
Chr1	59970001	59980000	1	0.191042
Chr1	59975001	59985000	1	0.191042
Chr6	4440001	4450000	6	0.19102
Chr1	11990001	12000000	1	0.190982
Chr3	5001	15000	11	0.190752
Chr5	2075001	2085000	16	0.19073
Chr5	2265001	2275000	15	0.190553
Chr4	42255001	42265000	4	0.190494
Chr6	21265001	21275000	9	0.190438
Chr1	50255001	50265000	8	0.190377
Chr2	35120001	35130000	3	0.190223
Chr5	16455001	16465000	4	0.189976
Chr5	1935001	1945000	13	0.189942
Chr1	33040001	33050000	11	0.189856
Chr6	19940001	19950000	11	0.189782
Chr1	12985001	12995000	2	0.18969
Chr1	12990001	13000000	2	0.18969
Chr1	31185001	31195000	11	0.189405
Chr5	17560001	17570000	6	0.188983
Chr4	20610001	20620000	10	0.188916
Chr5	9220001	9230000	4	0.188846
Chr6	20550001	20560000	7	0.188777
Chr1	4845001	4855000	1	0.18874
Chr1	4850001	4860000	1	0.18874
Chr5	13900001	13910000	66	0.18873
Chr4	22910001	22920000	2	0.188534
Chr5	3825001	3835000	2	0.188425
Chr2	19050001	19060000	2	0.188299
Chr6	21830001	21840000	6	0.188157
Chr5	2250001	2260000	11	0.187894
Chr1	44240001	44250000	1	0.187786
Chr1	8130001	8140000	1	0.187712
Chr5	13910001	13920000	46	0.18771
Chr1	40710001	40720000	6	0.187572
Chr5	6270001	6280000	6	0.187532
Chr2	22685001	22695000	3	0.187523
Chr5	12010001	12020000	2	0.187505
Chr2	22030001	22040000	2	0.187502
Chr4	18050001	18060000	2	0.187442
Chr2	5300001	5310000	3	0.187368
Chr2	5305001	5315000	3	0.187368
Chr5	6265001	6275000	4	0.187296
Chr1	35145001	35155000	7	0.187286
Chr2	1915001	1925000	3	0.187225
Chr5	10445001	10455000	24	0.187166
Chr5	2290001	2300000	41	0.187127
Chr3	30970001	30980000	5	0.187114
Chr6	12940001	12950000	1	0.186776
Chr6	12945001	12955000	1	0.186776
Chr6	5340001	5350000	8	0.186682
Chr5	2935001	2945000	11	0.186597
Chr6	20530001	20540000	5	0.186315
Chr5	17655001	17665000	4	0.186307
Chr2	5815001	5825000	4	0.186303
Chr1	23480001	23490000	1	0.186007
Chr1	40185001	40195000	3	0.185809
Chr5	20005001	20015000	9	0.185792
Chr5	27265001	27275000	2	0.185591
Chr5	12625001	12635000	4	0.185324
Chr4	34580001	34590000	1	0.185291
Chr4	34585001	34595000	1	0.185291
Chr1	44630001	44640000	18	0.185005
Chr4	16310001	16320000	8	0.184951
Chr5	32800001	32810000	15	0.184851
Chr1	28575001	28585000	2	0.184808
Chr6	20545001	20555000	6	0.184771
Chr5	11200001	11210000	3	0.184745
Chr1	50580001	50590000	2	0.184714
Chr2	29240001	29250000	1	0.184505
Chr4	17365001	17375000	1	0.183955
Chr1	48355001	48365000	3	0.18391
Chr3	9370001	9380000	1	0.183909
Chr1	48040001	48050000	9	0.183907
Chr5	10440001	10450000	45	0.183874
Chr6	23800001	23810000	3	0.183846
Chr6	6445001	6455000	2	0.183712
Chr5	7110001	7120000	18	0.183583
Chr1	9180001	9190000	4	0.183421
Chr6	4480001	4490000	3	0.183414
Chr1	9885001	9895000	4	0.183194
Chr1	9890001	9900000	4	0.183194
Chr5	6885001	6895000	18	0.18304
Chr1	45860001	45870000	5	0.183011
Chr5	5430001	5440000	3	0.182931
Chr5	5435001	5445000	3	0.182931
Chr6	17625001	17635000	4	0.182874
Chr1	36660001	36670000	4	0.182718
Chr5	1940001	1950000	20	0.182495
Chr5	805001	815000	2	0.182409
Chr1	39985001	39995000	2	0.18221
Chr1	52690001	52700000	3	0.182093
Chr3	5820001	5830000	4	0.182075
Chr3	1450001	1460000	3	0.182067
Chr3	26140001	26150000	2	0.182057
Chr1	48480001	48490000	12	0.18198
Chr6	1705001	1715000	9	0.181976
Chr1	40740001	40750000	5	0.181945
Chr1	40705001	40715000	22	0.181921
Chr5	3640001	3650000	6	0.181886
Chr5	6390001	6400000	11	0.181827
Chr4	42045001	42055000	8	0.181739
Chr6	23720001	23730000	10	0.18164
Chr1	36855001	36865000	5	0.181606
Chr4	26620001	26630000	2	0.181597
Chr6	5345001	5355000	13	0.181584
Chr1	5045001	5055000	1	0.181484
Chr6	6240001	6250000	4	0.181308
Chr5	10825001	10835000	7	0.181163
Chr1	56780001	56790000	1	0.180786
Chr5	8025001	8035000	3	0.180742
Chr6	1235001	1245000	15	0.180657
Chr5	17585001	17595000	17	0.180651
Chr3	41280001	41290000	1	0.18064
Chr6	22070001	22080000	8	0.180489
Chr4	15050001	15060000	1	0.180467
Chr5	1510001	1520000	12	0.180412
Chr5	15130001	15140000	5	0.180405
Chr1	10305001	10315000	4	0.180391
Chr5	13890001	13900000	24	0.180362
Chr2	21825001	21835000	2	0.180353
Chr2	21830001	21840000	2	0.180353
Chr6	23160001	23170000	4	0.180232
Chr2	4715001	4725000	1	0.180164
Chr6	19920001	19930000	3	0.180152
Chr3	43595001	43605000	1	0.180066
Chr5	13895001	13905000	51	0.180029
Chr5	5510001	5520000	6	0.179982
Chr1	43095001	43105000	1	0.179759
Chr4	23145001	23155000	2	0.179722
Chr5	13555001	13565000	2	0.179684
Chr1	15225001	15235000	1	0.179481
Chr5	430001	440000	3	0.179465
Chr3	22410001	22420000	6	0.179401
Chr3	22415001	22425000	6	0.179401
Chr2	9675001	9685000	6	0.179247
Chr3	6130001	6140000	6	0.179016
Chr6	8540001	8550000	3	0.178675
Chr5	11345001	11355000	19	0.178449
Chr1	48045001	48055000	12	0.178419
Chr6	5315001	5325000	14	0.17835
Chr4	42250001	42260000	10	0.178316
Chr4	31780001	31790000	3	0.178295
Chr5	12885001	12895000	1	0.178182
Chr5	12890001	12900000	1	0.178182
Chr6	17280001	17290000	5	0.178125
Chr2	25320001	25330000	12	0.17807
Chr4	10235001	10245000	3	0.178031
Chr4	10240001	10250000	3	0.178031
Chr4	3455001	3465000	1	0.177914
Chr2	40205001	40215000	6	0.177829
Chr5	1395001	1405000	10	0.177732
Chr3	17475001	17485000	2	0.177716
Chr1	2290001	2300000	1	0.177562
Chr4	1885001	1895000	2	0.177411
Chr2	20470001	20480000	2	0.17729
Chr6	820001	830000	10	0.177136
Chr4	40480001	40490000	14	0.177133
Chr1	4005001	4015000	8	0.177064
Chr1	9560001	9570000	2	0.176971
Chr1	48350001	48360000	9	0.176738
Chr3	22780001	22790000	3	0.176721
Chr5	23555001	23565000	3	0.176708
Chr6	4890001	4900000	1	0.176542
Chr5	7105001	7115000	14	0.176488
Chr2	30835001	30845000	6	0.176369
Chr1	16420001	16430000	5	0.176353
Chr3	38520001	38530000	1	0.176232
Chr4	31870001	31880000	12	0.176229
Chr5	23610001	23620000	3	0.176208
Chr6	1230001	1240000	16	0.176156
Chr5	15290001	15300000	1	0.176036
Chr5	1930001	1940000	9	0.175974
Chr5	13100001	13110000	8	0.175966
Chr3	2920001	2930000	1	0.175877
Chr6	4315001	4325000	3	0.175778
Chr6	4320001	4330000	3	0.175778
Chr1	49915001	49925000	13	0.175694
Chr4	22845001	22855000	6	0.175681
Chr1	40820001	40830000	2	0.17568
Chr5	10830001	10840000	6	0.175581
Chr1	56315001	56325000	1	0.175559
Chr1	56320001	56330000	1	0.175559
Chr5	18925001	18935000	5	0.175528
Chr5	15600001	15610000	3	0.175475
Chr1	9175001	9185000	3	0.175385
Chr2	41020001	41030000	1	0.175311
Chr6	25910001	25920000	12	0.175288
Chr2	36885001	36895000	2	0.175263
Chr4	38360001	38370000	2	0.175201
Chr4	12800001	12810000	4	0.175175
Chr2	34060001	34070000	2	0.174903
Chr2	34065001	34075000	2	0.174903
Chr3	15725001	15735000	29	0.174847
Chr1	4055001	4065000	4	0.174811
Chr5	1970001	1980000	24	0.174789
Chr5	1860001	1870000	3	0.174674
Chr6	1545001	1555000	41	0.17443
Chr6	810001	820000	4	0.17438
Chr6	20525001	20535000	6	0.17425
Chr5	9920001	9930000	1	0.17419
Chr1	57220001	57230000	1	0.174175
Chr3	39475001	39485000	13	0.173947
Chr6	6250001	6260000	3	0.173914
Chr4	37615001	37625000	2	0.173677
Chr6	22695001	22705000	4	0.173632
Chr4	42305001	42315000	6	0.173619
Chr5	6920001	6930000	2	0.17361
Chr5	8160001	8170000	1	0.173598
Chr5	2105001	2115000	4	0.17342
Chr5	7005001	7015000	10	0.173371
Chr6	23575001	23585000	2	0.173336
Chr3	19190001	19200000	3	0.173296
Chr1	10335001	10345000	8	0.173292
Chr5	1520001	1530000	8	0.173262
Chr5	16280001	16290000	17	0.173246
Chr4	10340001	10350000	12	0.173056
Chr3	45105001	45115000	2	0.173044
Chr3	45110001	45120000	2	0.173044
Chr5	16360001	16370000	5	0.172955
Chr5	16020001	16030000	5	0.172951
Chr1	3060001	3070000	2	0.17293
Chr3	38990001	39000000	1	0.172859
Chr4	20475001	20485000	4	0.172793
Chr4	20480001	20490000	4	0.172793
Chr6	22075001	22085000	4	0.172761
Chr4	18250001	18260000	1	0.172739
Chr4	20395001	20405000	1	0.172689
Chr4	20400001	20410000	1	0.172689
Chr5	33985001	33995000	19	0.172687
Chr4	34290001	34300000	16	0.172678
Chr4	34295001	34305000	16	0.172678
Chr1	49650001	49660000	1	0.172657
Chr2	37220001	37230000	1	0.172613
Chr2	41025001	41035000	3	0.172519
Chr5	8490001	8500000	3	0.172379
Chr6	945001	955000	8	0.172368
Chr5	17855001	17865000	5	0.172226
Chr1	4625001	4635000	3	0.172143
Chr6	5350001	5360000	5	0.171932
Chr2	21975001	21985000	1	0.171862
Chr6	12045001	12055000	1	0.171835
Chr1	50410001	50420000	6	0.171745
Chr2	18930001	18940000	3	0.171743
Chr1	22510001	22520000	8	0.171715
Chr6	1130001	1140000	1	0.171639
Chr5	17615001	17625000	6	0.17153
Chr1	50530001	50540000	3	0.1715
Chr6	16875001	16885000	6	0.171276
Chr5	20165001	20175000	5	0.171266
Chr1	25170001	25180000	4	0.171112
Chr4	12360001	12370000	3	0.171038
Chr6	2430001	2440000	2	0.170912
Chr3	40895001	40905000	2	0.170865
Chr1	11070001	11080000	1	0.170787
Chr5	3785001	3795000	9	0.170779
Chr4	13740001	13750000	5	0.170746
Chr4	37535001	37545000	6	0.17068
Chr5	7240001	7250000	2	0.170623
Chr2	20595001	20605000	1	0.170394
Chr5	20010001	20020000	3	0.17027
Chr1	38970001	38980000	1	0.170193
Chr1	38975001	38985000	1	0.170193
Chr1	46145001	46155000	24	0.169993
Chr5	6575001	6585000	5	0.169892
Chr1	45775001	45785000	8	0.169861
Chr1	37435001	37445000	4	0.16985
Chr5	27940001	27950000	1	0.169673
Chr4	23685001	23695000	8	0.169671
Chr1	53600001	53610000	5	0.169615
Chr4	4095001	4105000	1	0.169488
Chr4	4100001	4110000	1	0.169488
Chr1	28595001	28605000	4	0.169259
Chr5	5505001	5515000	9	0.16917
Chr5	5625001	5635000	2	0.169125
Chr1	16465001	16475000	1	0.168956
Chr1	16470001	16480000	1	0.168956
Chr5	17835001	17845000	14	0.168877
Chr6	19300001	19310000	5	0.168834
Chr6	530001	540000	2	0.168772
Chr5	20785001	20795000	3	0.1686
Chr5	20790001	20800000	3	0.1686
Chr5	17625001	17635000	4	0.16859
Chr3	15590001	15600000	6	0.16853
Chr1	37490001	37500000	4	0.168506
Chr1	46655001	46665000	4	0.168457
Chr1	53485001	53495000	5	0.168364
Chr5	6395001	6405000	15	0.168289
Chr4	23915001	23925000	3	0.168206
Chr4	20605001	20615000	17	0.168199
Chr6	5865001	5875000	4	0.168122
Chr4	31710001	31720000	4	0.167921
Chr5	18735001	18745000	21	0.167877
Chr3	8955001	8965000	2	0.167627
Chr5	6530001	6540000	14	0.167568
Chr5	23120001	23130000	3	0.167515
Chr5	23125001	23135000	3	0.167515
Chr5	19695001	19705000	6	0.167399
Chr5	32015001	32025000	6	0.167088
Chr5	12635001	12645000	4	0.167062
Chr5	1975001	1985000	25	0.167056
Chr4	18045001	18055000	1	0.166927
Chr5	34175001	34185000	24	0.166914
Chr1	54105001	54115000	4	0.16684
Chr5	20000001	20010000	9	0.166598
Chr2	34570001	34580000	8	0.1664
Chr5	16245001	16255000	1	0.1664
Chr6	13345001	13355000	1	0.166366
Chr4	11495001	11505000	13	0.166276
Chr1	10330001	10340000	13	0.166156
Chr5	4285001	4295000	2	0.166153
Chr1	28890001	28900000	6	0.166151
Chr1	40735001	40745000	7	0.166108
Chr5	870001	880000	1	0.16606
Chr6	7015001	7025000	6	0.165963
Chr6	1760001	1770000	2	0.16592
Chr6	1765001	1775000	2	0.16592
Chr2	9795001	9805000	3	0.165798
Chr5	1550001	1560000	10	0.165728
Chr1	210001	220000	3	0.165596
Chr5	14145001	14155000	1	0.165566
Chr5	14150001	14160000	1	0.165566
Chr2	4885001	4895000	3	0.165513
Chr5	2040001	2050000	12	0.165414
Chr2	27905001	27915000	1	0.165388
Chr6	5200001	5210000	2	0.165372
Chr1	24920001	24930000	4	0.165217
Chr5	2440001	2450000	25	0.165061
Chr5	12705001	12715000	15	0.164806
Chr3	7515001	7525000	8	0.164803
Chr6	20275001	20285000	2	0.164603
Chr6	3680001	3690000	9	0.164596
Chr5	8935001	8945000	6	0.164452
Chr3	22030001	22040000	2	0.164448
Chr3	16210001	16220000	5	0.164393
Chr1	28540001	28550000	8	0.164375
Chr5	29535001	29545000	2	0.164306
Chr1	5080001	5090000	1	0.164276
Chr1	5085001	5095000	1	0.164276
Chr6	18765001	18775000	1	0.164276
Chr3	3215001	3225000	6	0.164243
Chr1	43310001	43320000	11	0.164186
Chr3	31295001	31305000	1	0.163994
Chr5	2755001	2765000	1	0.163758
Chr2	3435001	3445000	3	0.163599
Chr4	28730001	28740000	1	0.163538
Chr5	28500001	28510000	3	0.163502
Chr5	14935001	14945000	1	0.163442
Chr5	13920001	13930000	61	0.163424
Chr2	19335001	19345000	10	0.163395
Chr2	34575001	34585000	8	0.163324
Chr1	6010001	6020000	3	0.163302
Chr3	3180001	3190000	1	0.163276
Chr1	48455001	48465000	2	0.163275
Chr1	31190001	31200000	17	0.163225
Chr4	19670001	19680000	6	0.163106
Chr3	8110001	8120000	13	0.163098
Chr2	7025001	7035000	2	0.163067
Chr4	22350001	22360000	3	0.163059
Chr5	28055001	28065000	3	0.162845
Chr1	45050001	45060000	3	0.162836
Chr6	1540001	1550000	43	0.162729
Chr5	5555001	5565000	3	0.162711
Chr1	52695001	52705000	4	0.162691
Chr5	12640001	12650000	23	0.162678
Chr6	2835001	2845000	3	0.162633
Chr3	7010001	7020000	3	0.162464
Chr3	44355001	44365000	1	0.162293
Chr2	10420001	10430000	3	0.162275
Chr1	43060001	43070000	9	0.162232
Chr1	36810001	36820000	14	0.162195
Chr6	23165001	23175000	5	0.16215
Chr1	48390001	48400000	9	0.161911
Chr4	19140001	19150000	1	0.161868
Chr4	14735001	14745000	1	0.161724
Chr6	17740001	17750000	4	0.161663
Chr4	37555001	37565000	3	0.161645
Chr4	23870001	23880000	1	0.161544
Chr5	2035001	2045000	21	0.161441
Chr5	23750001	23760000	2	0.161247
Chr5	29265001	29275000	2	0.161246
Chr5	29270001	29280000	2	0.161246
Chr1	17615001	17625000	1	0.161213
Chr3	4390001	4400000	1	0.161195
Chr3	1	10000	29	0.161134
Chr5	2925001	2935000	2	0.161107
Chr2	3390001	3400000	1	0.161094
Chr5	24365001	24375000	5	0.160838
Chr4	6010001	6020000	3	0.160816
Chr2	17955001	17965000	25	0.16069
Chr2	10425001	10435000	3	0.160666
Chr2	35695001	35705000	2	0.160662
Chr5	15805001	15815000	8	0.160655
Chr2	32300001	32310000	3	0.160465
Chr6	21820001	21830000	10	0.160458
Chr4	25480001	25490000	1	0.160457
Chr1	13980001	13990000	1	0.160298
Chr2	36225001	36235000	2	0.160273
Chr2	13725001	13735000	10	0.160149
Chr2	33300001	33310000	45	0.160126
Chr5	6915001	6925000	3	0.160111
Chr6	25905001	25915000	11	0.160072
Chr5	11040001	11050000	5	0.160068
Chr1	9845001	9855000	7	0.159809
Chr1	52930001	52940000	7	0.159763
Chr5	1980001	1990000	23	0.159489
Chr4	35060001	35070000	1	0.159472
Chr4	35065001	35075000	1	0.159472
Chr1	10980001	10990000	6	0.159428
Chr4	10925001	10935000	4	0.159259
Chr5	17650001	17660000	3	0.159241
Chr1	1890001	1900000	4	0.159226
Chr4	13395001	13405000	1	0.159188
Chr4	13400001	13410000	1	0.159188
Chr1	35175001	35185000	9	0.159155
Chr1	40700001	40710000	23	0.159136
Chr5	6615001	6625000	10	0.159081
Chr5	9085001	9095000	4	0.158974
Chr5	9090001	9100000	4	0.158974
Chr6	13220001	13230000	11	0.15897
Chr3	2600001	2610000	1	0.158922
Chr1	34855001	34865000	21	0.158855
Chr1	9565001	9575000	4	0.158823
Chr5	17580001	17590000	15	0.158797
Chr1	62270001	62280000	22	0.158776
Chr5	10435001	10445000	27	0.158753
Chr5	13620001	13630000	14	0.158739
Chr1	14765001	14775000	2	0.158675
Chr4	22690001	22700000	7	0.158673
Chr4	11080001	11090000	6	0.15865
Chr1	23775001	23785000	1	0.158468
Chr3	25680001	25690000	4	0.15844
Chr2	20680001	20690000	4	0.15842
Chr6	17765001	17775000	10	0.158389
Chr2	40775001	40785000	1	0.158297
Chr5	17840001	17850000	28	0.15808
Chr4	24780001	24790000	13	0.157977
Chr1	705001	715000	1	0.157918
Chr5	20025001	20035000	10	0.15773
Chr5	3725001	3735000	20	0.157507
Chr5	2090001	2100000	25	0.157466
Chr1	11770001	11780000	8	0.157358
Chr5	7165001	7175000	1	0.157357
Chr2	9755001	9765000	4	0.157279
Chr1	2305001	2315000	5	0.157241
Chr1	31740001	31750000	3	0.157114
Chr5	10820001	10830000	5	0.157093
Chr5	20145001	20155000	6	0.15707
Chr5	7000001	7010000	19	0.157047
Chr6	5195001	5205000	4	0.157044
Chr1	31100001	31110000	8	0.15698
Chr5	12620001	12630000	18	0.156958
Chr5	13925001	13935000	52	0.156925
Chr5	26735001	26745000	3	0.15691
Chr5	29950001	29960000	13	0.156894
Chr5	13615001	13625000	12	0.156784
Chr1	9585001	9595000	1	0.156772
Chr1	9590001	9600000	1	0.156772
Chr5	1555001	1565000	15	0.156741
Chr2	22680001	22690000	4	0.156707
Chr6	24850001	24860000	20	0.156665
Chr1	14290001	14300000	3	0.156555
Chr4	15255001	15265000	6	0.156515
Chr1	46935001	46945000	1	0.15647
Chr5	9250001	9260000	9	0.156391
Chr1	34840001	34850000	9	0.156377
Chr5	22975001	22985000	3	0.156364
Chr6	13405001	13415000	5	0.156358
Chr5	11075001	11085000	24	0.156318
Chr5	425001	435000	5	0.156291
Chr4	22225001	22235000	1	0.156255
Chr1	14940001	14950000	4	0.156214
Chr5	18105001	18115000	3	0.156197
Chr5	15990001	16000000	31	0.156196
Chr5	17440001	17450000	6	0.156124
Chr2	30825001	30835000	1	0.156057
Chr5	2080001	2090000	34	0.156051
Chr1	17620001	17630000	2	0.156001
Chr5	10690001	10700000	1	0.155964
Chr1	46490001	46500000	2	0.155963
Chr4	16345001	16355000	5	0.155935
Chr1	42435001	42445000	2	0.155889
Chr1	42440001	42450000	2	0.155889
Chr3	9210001	9220000	2	0.155732
Chr2	18165001	18175000	4	0.155705
Chr2	15545001	15555000	2	0.155628
Chr4	17380001	17390000	3	0.155614
Chr2	10410001	10420000	1	0.155557
Chr5	2095001	2105000	22	0.155527
Chr5	5390001	5400000	7	0.155435
Chr1	52525001	52535000	9	0.155411
Chr5	15795001	15805000	5	0.1554
Chr1	11210001	11220000	9	0.155228
Chr5	12700001	12710000	13	0.155228
Chr2	35515001	35525000	1	0.155204
Chr2	35520001	35530000	1	0.155204
Chr5	2570001	2580000	1	0.155097
Chr5	4675001	4685000	1	0.154992
Chr5	16430001	16440000	14	0.154936
Chr6	995001	1005000	46	0.1549
Chr3	12220001	12230000	4	0.154838
Chr5	17920001	17930000	27	0.154836
Chr6	13285001	13295000	4	0.154784
Chr3	7520001	7530000	8	0.154735
Chr1	36860001	36870000	3	0.154724
Chr4	1685001	1695000	30	0.154699
Chr4	26355001	26365000	5	0.154688
Chr3	9935001	9945000	3	0.154681
Chr3	2825001	2835000	4	0.154668
Chr1	5355001	5365000	3	0.154598
Chr2	18025001	18035000	1	0.154573
Chr2	36720001	36730000	13	0.154451
Chr4	5940001	5950000	1	0.15445
Chr3	28885001	28895000	18	0.154445
Chr4	20365001	20375000	2	0.154429
Chr6	17490001	17500000	3	0.154425
Chr3	28890001	28900000	28	0.154416
Chr6	22400001	22410000	3	0.154413
Chr1	53720001	53730000	5	0.154375
Chr2	38420001	38430000	1	0.154372
Chr2	38425001	38435000	1	0.154372
Chr5	11260001	11270000	17	0.154348
Chr1	2765001	2775000	3	0.15432
Chr3	23775001	23785000	1	0.154219
Chr6	4880001	4890000	16	0.154169
Chr2	34610001	34620000	4	0.15415
Chr4	12675001	12685000	12	0.154137
Chr1	32445001	32455000	7	0.154103
Chr5	29300001	29310000	2	0.154098
Chr1	58680001	58690000	6	0.153972
Chr4	9055001	9065000	4	0.153942
Chr2	16055001	16065000	1	0.153896
Chr5	16285001	16295000	38	0.153847
Chr1	16635001	16645000	2	0.153822
Chr5	13170001	13180000	26	0.153793
Chr6	22065001	22075000	12	0.153725
Chr1	44145001	44155000	4	0.153695
Chr6	1000001	1010000	39	0.153684
Chr3	3910001	3920000	3	0.153623
Chr2	33295001	33305000	55	0.153608
Chr5	22455001	22465000	2	0.153571
Chr5	2940001	2950000	13	0.15355
Chr2	35555001	35565000	4	0.153548
Chr1	35205001	35215000	5	0.153524
Chr1	4510001	4520000	2	0.153475
Chr4	2865001	2875000	3	0.153474
Chr5	34105001	34115000	31	0.153452
Chr5	32785001	32795000	6	0.153425
Chr1	10325001	10335000	5	0.153356
Chr1	41955001	41965000	6	0.153319
Chr2	21980001	21990000	2	0.15328
Chr2	17960001	17970000	22	0.153256
Chr6	22435001	22445000	3	0.15325
Chr1	56845001	56855000	2	0.153131
Chr1	10310001	10320000	6	0.153121
Chr6	12905001	12915000	4	0.153116
Chr2	11540001	11550000	9	0.152981
Chr5	10105001	10115000	6	0.152981
Chr1	25435001	25445000	4	0.152959
Chr1	39800001	39810000	8	0.152902
Chr4	38270001	38280000	9	0.152837
Chr3	13830001	13840000	14	0.152678
Chr1	33045001	33055000	7	0.152605
Chr6	22060001	22070000	7	0.152567
Chr6	25450001	25460000	2	0.152523
Chr3	8105001	8115000	29	0.152489
Chr5	6930001	6940000	19	0.152474
Chr5	11295001	11305000	21	0.152468
Chr1	15230001	15240000	2	0.152312
Chr1	36805001	36815000	29	0.152291
Chr1	40050001	40060000	5	0.15228
Chr2	20475001	20485000	5	0.152275
Chr3	18935001	18945000	1	0.152205
Chr2	32000001	32010000	3	0.152191
Chr2	18505001	18515000	7	0.152184
Chr4	21725001	21735000	5	0.152105
Chr1	37915001	37925000	3	0.152088
Chr2	34200001	34210000	3	0.152016
Chr5	12005001	12015000	3	0.151898
Chr4	36545001	36555000	1	0.151875
Chr5	33025001	33035000	7	0.15187
Chr1	40690001	40700000	18	0.151741
Chr3	29050001	29060000	2	0.151733
Chr3	19510001	19520000	2	0.151698
Chr3	19515001	19525000	2	0.151698
Chr5	3225001	3235000	17	0.151672
Chr2	29090001	29100000	1	0.151615
Chr1	21810001	21820000	4	0.15161
Chr1	44890001	44900000	3	0.151575
Chr1	52540001	52550000	6	0.151454
Chr2	32325001	32335000	3	0.15142
Chr3	18835001	18845000	5	0.151412
Chr6	4790001	4800000	3	0.151393
Chr1	46140001	46150000	32	0.151389
Chr2	6835001	6845000	22	0.15122
Chr4	41825001	41835000	9	0.151148
Chr2	34540001	34550000	2	0.151146
Chr5	17825001	17835000	13	0.151106
Chr1	36375001	36385000	6	0.150939
Chr4	19755001	19765000	2	0.150872
Chr4	19760001	19770000	2	0.150872
Chr6	7305001	7315000	8	0.150853
Chr5	29235001	29245000	1	0.15079
Chr5	29240001	29250000	1	0.15079
Chr1	27695001	27705000	8	0.150701
Chr4	39020001	39030000	2	0.150699
Chr5	5440001	5450000	5	0.150669
Chr5	5445001	5455000	5	0.150669
Chr3	23400001	23410000	3	0.150615
Chr5	1955001	1965000	26	0.150613
Chr1	42535001	42545000	3	0.150582
Chr5	18345001	18355000	2	0.150578
Chr5	14350001	14360000	9	0.15055
Chr5	27495001	27505000	2	0.150543
Chr5	17905001	17915000	10	0.15045
Chr1	46180001	46190000	11	0.150363
Chr1	52625001	52635000	7	0.150356
Chr3	27500001	27510000	9	0.150325
Chr2	29955001	29965000	8	0.150267
Chr2	23455001	23465000	3	0.150246
Chr6	230001	240000	7	0.150244
Chr5	29245001	29255000	1	0.150203
Chr5	29250001	29260000	1	0.150203
Chr6	1525001	1535000	5	0.150089
Chr2	14510001	14520000	1	0.150023
Chr3	13180001	13190000	2	0.15
Chr3	13185001	13195000	2	0.15
Chr2	3755001	3765000	8	0.149978
Chr4	16150001	16160000	1	0.149912
Chr5	7115001	7125000	13	0.149911
Chr6	2660001	2670000	2	0.149909
Chr2	39330001	39340000	1	0.149898
Chr5	17590001	17600000	15	0.149868
Chr5	1965001	1975000	41	0.149781
Chr3	6125001	6135000	3	0.14976
Chr5	6890001	6900000	14	0.149714
Chr5	16460001	16470000	5	0.149616
Chr4	38640001	38650000	2	0.149615
Chr5	2055001	2065000	7	0.149612
Chr1	10125001	10135000	7	0.1496
Chr4	29985001	29995000	6	0.14957
Chr5	13915001	13925000	32	0.149514
Chr5	20160001	20170000	9	0.149436
Chr4	36390001	36400000	16	0.149416
Chr1	15305001	15315000	2	0.149393
Chr1	17375001	17385000	4	0.149379
Chr3	26330001	26340000	10	0.149305
Chr4	16840001	16850000	3	0.1493
Chr3	23770001	23780000	2	0.149283
Chr2	12940001	12950000	1	0.149281
Chr6	435001	445000	3	0.14925
Chr6	1935001	1945000	7	0.149225
Chr3	30925001	30935000	1	0.149211
Chr6	15295001	15305000	3	0.149207
Chr6	1145001	1155000	7	0.149202
Chr1	13680001	13690000	2	0.149191
Chr2	15890001	15900000	2	0.149164
Chr5	7075001	7085000	2	0.14914
Chr5	11350001	11360000	22	0.149016
Chr2	40845001	40855000	2	0.148875
Chr4	42310001	42320000	7	0.148851
Chr5	2030001	2040000	21	0.148716
Chr1	34850001	34860000	26	0.148698
Chr5	950001	960000	9	0.148652
Chr3	7070001	7080000	2	0.148639
Chr1	34560001	34570000	11	0.148589
Chr4	20115001	20125000	3	0.148514
Chr5	29955001	29965000	19	0.148504
Chr5	4510001	4520000	7	0.148468
Chr3	12025001	12035000	1	0.148451
Chr3	12030001	12040000	1	0.148451
Chr3	19790001	19800000	8	0.148407
Chr1	4060001	4070000	10	0.14825
Chr5	15985001	15995000	30	0.148194
Chr5	7125001	7135000	15	0.148188
Chr3	9930001	9940000	5	0.148177
Chr5	19800001	19810000	1	0.148146
Chr5	19805001	19815000	1	0.148146
Chr4	17700001	17710000	2	0.148127
Chr4	17705001	17715000	2	0.148127
Chr1	10895001	10905000	9	0.148124
Chr5	12485001	12495000	46	0.148113
Chr4	39780001	39790000	4	0.148001
Chr6	17850001	17860000	5	0.147976
Chr3	12225001	12235000	6	0.147917
Chr4	4420001	4430000	10	0.147911
Chr4	20780001	20790000	11	0.147888
Chr2	1920001	1930000	1	0.147816
Chr1	11660001	11670000	7	0.147761
Chr1	11665001	11675000	7	0.147761
Chr1	5730001	5740000	1	0.147723
Chr1	5735001	5745000	1	0.147723
Chr5	28665001	28675000	4	0.147695
Chr4	11220001	11230000	5	0.147639
Chr1	52450001	52460000	8	0.147615
Chr4	39395001	39405000	11	0.147595
Chr1	50815001	50825000	2	0.147572
Chr3	16675001	16685000	18	0.14755
Chr6	4885001	4895000	6	0.147514
Chr3	20090001	20100000	3	0.14747
Chr5	9345001	9355000	8	0.147434
Chr6	2560001	2570000	7	0.147419
Chr5	26545001	26555000	5	0.14733
Chr3	4405001	4415000	2	0.147303
Chr2	14260001	14270000	4	0.147286
Chr1	46485001	46495000	2	0.147199
Chr3	7480001	7490000	5	0.147192
Chr6	20270001	20280000	3	0.147164
Chr6	24240001	24250000	8	0.147045
Chr4	2680001	2690000	1	0.146985
Chr4	19880001	19890000	2	0.146978
Chr2	31160001	31170000	1	0.146959
Chr5	2865001	2875000	6	0.146909
Chr2	28960001	28970000	7	0.146861
Chr1	51695001	51705000	3	0.146848
Chr5	1960001	1970000	42	0.14682
Chr5	22355001	22365000	2	0.146696
Chr2	22180001	22190000	1	0.146691
Chr5	15775001	15785000	19	0.146681
Chr3	8800001	8810000	6	0.146679
Chr5	17065001	17075000	1	0.146677
Chr5	12045001	12055000	7	0.146578
Chr2	28910001	28920000	5	0.146495
Chr3	15720001	15730000	14	0.146472
Chr1	6930001	6940000	1	0.146461
Chr1	6935001	6945000	1	0.146461
Chr1	50535001	50545000	8	0.146413
Chr3	27585001	27595000	19	0.146354
Chr5	1615001	1625000	8	0.146289
Chr1	35930001	35940000	9	0.146254
Chr2	6590001	6600000	8	0.146234
Chr6	13410001	13420000	2	0.146217
Chr6	21330001	21340000	3	0.146154
Chr4	9455001	9465000	6	0.146133
Chr5	6660001	6670000	7	0.146019
Chr1	46475001	46485000	4	0.145995
Chr2	19210001	19220000	11	0.145992
Chr6	4485001	4495000	10	0.145974
Chr1	47815001	47825000	3	0.145971
Chr5	3375001	3385000	4	0.145893
Chr2	750001	760000	5	0.145858
Chr6	23430001	23440000	4	0.145782
Chr1	31905001	31915000	6	0.145753
Chr3	44930001	44940000	1	0.145627
Chr5	14335001	14345000	19	0.145599
Chr1	39630001	39640000	2	0.145567
Chr2	33195001	33205000	1	0.145509
Chr1	33290001	33300000	1	0.145429
Chr1	54280001	54290000	11	0.145337
Chr4	16190001	16200000	2	0.145334
Chr1	5215001	5225000	2	0.145287
Chr5	31765001	31775000	7	0.145251
Chr5	3635001	3645000	10	0.145219
Chr6	1065001	1075000	21	0.145076
Chr1	4490001	4500000	1	0.145041
Chr4	41830001	41840000	11	0.145035
Chr5	16095001	16105000	7	0.145001
Chr1	17025001	17035000	2	0.144954
Chr1	31655001	31665000	5	0.14491
Chr4	16315001	16325000	21	0.144872
Chr4	30365001	30375000	1	0.144754
Chr4	30370001	30380000	1	0.144754
Chr6	22750001	22760000	1	0.14469
Chr6	1520001	1530000	5	0.144622
Chr1	11025001	11035000	6	0.144539
Chr4	37850001	37860000	14	0.144539
Chr2	2405001	2415000	5	0.144484
Chr1	56350001	56360000	15	0.144441
Chr2	25325001	25335000	4	0.144415
Chr3	1770001	1780000	6	0.144374
Chr1	32995001	33005000	2	0.14432
Chr1	23950001	23960000	3	0.144285
Chr1	44290001	44300000	5	0.144265
Chr4	39400001	39410000	7	0.144216
Chr2	36725001	36735000	18	0.144213
Chr5	16490001	16500000	7	0.144206
Chr5	10620001	10630000	22	0.144178
Chr1	28560001	28570000	16	0.14415
Chr5	1170001	1180000	2	0.144121
Chr2	19135001	19145000	5	0.144057
Chr1	43785001	43795000	4	0.143947
Chr5	34110001	34120000	21	0.143947
Chr1	35835001	35845000	2	0.143898
Chr4	27500001	27510000	3	0.143886
Chr4	40355001	40365000	2	0.143853
Chr3	24955001	24965000	13	0.143807
Chr1	33555001	33565000	1	0.143806
Chr2	37925001	37935000	5	0.143779
Chr1	56140001	56150000	4	0.143778
Chr1	56145001	56155000	4	0.143778
Chr4	140001	150000	4	0.143753
Chr5	11055001	11065000	4	0.143692
Chr5	6975001	6985000	33	0.143635
Chr2	36220001	36230000	3	0.143628
Chr3	16470001	16480000	6	0.143617
Chr1	18715001	18725000	2	0.143598
Chr1	44840001	44850000	15	0.14358
Chr1	45780001	45790000	5	0.143472
Chr4	38400001	38410000	16	0.143454
Chr5	16425001	16435000	2	0.143399
Chr5	9190001	9200000	5	0.143376
Chr5	33155001	33165000	5	0.143303
Chr3	45190001	45200000	15	0.14329
Chr5	34100001	34110000	25	0.143276
Chr6	8505001	8515000	25	0.143161
Chr5	5590001	5600000	13	0.143095
Chr4	36745001	36755000	3	0.143081
Chr4	27495001	27505000	2	0.143022
Chr5	17845001	17855000	15	0.142961
Chr1	57260001	57270000	6	0.142891
Chr2	24715001	24725000	1	0.14286
Chr4	7775001	7785000	2	0.142817
Chr5	15135001	15145000	14	0.142744
Chr5	13460001	13470000	2	0.142725
Chr1	48075001	48085000	14	0.142694
Chr1	27450001	27460000	37	0.142633
Chr1	5465001	5475000	13	0.14261
Chr5	1525001	1535000	16	0.142499
Chr5	32790001	32800000	7	0.142385
Chr1	1850001	1860000	7	0.142351
Chr5	17565001	17575000	17	0.142245
Chr2	26240001	26250000	1	0.142162
Chr5	21195001	21205000	12	0.142136
Chr2	25315001	25325000	20	0.142113
Chr6	25445001	25455000	5	0.142102
Chr1	37705001	37715000	10	0.14206
Chr6	8510001	8520000	24	0.142055
Chr1	46650001	46660000	1	0.142051
Chr1	31335001	31345000	6	0.142043
Chr6	21270001	21280000	7	0.14204
Chr1	36800001	36810000	27	0.142016
Chr3	16940001	16950000	1	0.141979
Chr1	50260001	50270000	15	0.141965
Chr1	20660001	20670000	5	0.141852
Chr5	20555001	20565000	3	0.141826
Chr5	20560001	20570000	3	0.141826
Chr6	2570001	2580000	16	0.141826
Chr4	14730001	14740000	2	0.141811
Chr2	9335001	9345000	2	0.141796
Chr6	1990001	2000000	3	0.141784
Chr2	4695001	4705000	1	0.141759
Chr2	14235001	14245000	2	0.141706
Chr2	14240001	14250000	2	0.141706
Chr4	3710001	3720000	2	0.141692
Chr5	33005001	33015000	1	0.141632
Chr6	2325001	2335000	4	0.14162
Chr2	13185001	13195000	19	0.141582
Chr4	37880001	37890000	12	0.141566
Chr1	5470001	5480000	23	0.141555
Chr3	24300001	24310000	10	0.141528
Chr1	51650001	51660000	6	0.141522
Chr5	29465001	29475000	14	0.141469
Chr6	11485001	11495000	1	0.141464
Chr6	11490001	11500000	1	0.141464
Chr1	34505001	34515000	17	0.141462
Chr6	5310001	5320000	21	0.141461
Chr5	20020001	20030000	10	0.141457
Chr5	2505001	2515000	17	0.141415
Chr5	6980001	6990000	12	0.141413
Chr4	20130001	20140000	1	0.14134
Chr1	35155001	35165000	6	0.14132
Chr6	18420001	18430000	4	0.141251
Chr6	23725001	23735000	3	0.14112
Chr2	720001	730000	12	0.141076
Chr4	19595001	19605000	1	0.141041
Chr1	24915001	24925000	6	0.141017
Chr1	1885001	1895000	5	0.140987
Chr1	45725001	45735000	2	0.140917
Chr2	4685001	4695000	24	0.140834
Chr5	3755001	3765000	3	0.140823
Chr5	11905001	11915000	33	0.140813
Chr4	19635001	19645000	7	0.140787
Chr1	46150001	46160000	8	0.140714
Chr1	37870001	37880000	17	0.140693
Chr3	2625001	2635000	3	0.140674
Chr4	37300001	37310000	13	0.14067
Chr2	28925001	28935000	8	0.140631
Chr1	28895001	28905000	6	0.14063
Chr5	11080001	11090000	29	0.140597
Chr2	35115001	35125000	6	0.14054
Chr5	15780001	15790000	18	0.140517
Chr6	17760001	17770000	20	0.140513
Chr4	12200001	12210000	1	0.140483
Chr1	2770001	2780000	3	0.140466
Chr4	34955001	34965000	4	0.140443
Chr3	42460001	42470000	2	0.140429
Chr4	14155001	14165000	13	0.140411
Chr1	44625001	44635000	14	0.140354
Chr1	13625001	13635000	2	0.140341
Chr6	1135001	1145000	2	0.140336
Chr5	34115001	34125000	17	0.140334
Chr2	19100001	19110000	7	0.140284
Chr3	45330001	45340000	10	0.140283
Chr3	16290001	16300000	4	0.14023
Chr5	15975001	15985000	20	0.140178
Chr6	2330001	2340000	3	0.140153
Chr2	23075001	23085000	13	0.14009
Chr6	3675001	3685000	6	0.140031
Chr1	47870001	47880000	3	0.140028
Chr1	52610001	52620000	4	0.139925
Chr6	850001	860000	3	0.139905
Chr5	26305001	26315000	2	0.139898
Chr4	23350001	23360000	3	0.139897
Chr1	43430001	43440000	16	0.139875
Chr2	6655001	6665000	19	0.139871
Chr3	23435001	23445000	3	0.139867
Chr4	24480001	24490000	9	0.139775
Chr5	17610001	17620000	19	0.139771
Chr1	30175001	30185000	2	0.139758
Chr1	49995001	50005000	7	0.139725
Chr4	10735001	10745000	1	0.139705
Chr4	10740001	10750000	1	0.139705
Chr3	7855001	7865000	1	0.139669
Chr1	49920001	49930000	12	0.139646
Chr5	11685001	11695000	4	0.139625
Chr5	20385001	20395000	1	0.139602
Chr5	12030001	12040000	24	0.139515
Chr6	9365001	9375000	1	0.139486
Chr6	9370001	9380000	1	0.139486
Chr2	41755001	41765000	3	0.139468
Chr1	39145001	39155000	1	0.139432
Chr2	19180001	19190000	6	0.139417
Chr1	45845001	45855000	3	0.139373
Chr2	18665001	18675000	2	0.13936
Chr1	48285001	48295000	5	0.139316
Chr4	11490001	11500000	19	0.139278
Chr4	36790001	36800000	3	0.139259
Chr1	30485001	30495000	2	0.139155
Chr4	33640001	33650000	2	0.139065
Chr6	4065001	4075000	2	0.138997
Chr4	15250001	15260000	9	0.138971
Chr1	47075001	47085000	1	0.138969
Chr5	2150001	2160000	45	0.138942
Chr1	2300001	2310000	8	0.138933
Chr5	14870001	14880000	4	0.138896
Chr5	31145001	31155000	7	0.138891
Chr5	12040001	12050000	13	0.138824
Chr3	28390001	28400000	2	0.138798
Chr3	28395001	28405000	2	0.138798
Chr4	39205001	39215000	13	0.138795
Chr2	28975001	28985000	1	0.138779
Chr3	7040001	7050000	3	0.138714
Chr4	23595001	23605000	5	0.138703
Chr1	57205001	57215000	13	0.13868
Chr2	30590001	30600000	1	0.138647
Chr2	30595001	30605000	1	0.138647
Chr4	22340001	22350000	7	0.138625
Chr4	33845001	33855000	17	0.138595
Chr4	40440001	40450000	7	0.138568
Chr3	15835001	15845000	7	0.138566
Chr1	36815001	36825000	8	0.138563
Chr3	45195001	45205000	16	0.138542
Chr5	14845001	14855000	9	0.138513
Chr3	7550001	7560000	9	0.138506
Chr6	1930001	1940000	7	0.138497
Chr5	29925001	29935000	12	0.138492
Chr6	6440001	6450000	3	0.13845
Chr2	20785001	20795000	1	0.1384
Chr3	38460001	38470000	1	0.1384
Chr5	6995001	7005000	15	0.13838
Chr1	36275001	36285000	6	0.138366
Chr3	3230001	3240000	3	0.138328
Chr1	40695001	40705000	24	0.138312
Chr6	14065001	14075000	1	0.138253
Chr5	15980001	15990000	29	0.138233
Chr5	18920001	18930000	15	0.138197
Chr5	12015001	12025000	1	0.13817
Chr1	16160001	16170000	2	0.138138
Chr1	31470001	31480000	1	0.138105
Chr5	6945001	6955000	2	0.138068
Chr4	37855001	37865000	6	0.138058
Chr1	22500001	22510000	22	0.138033
Chr1	11690001	11700000	33	0.138016
Chr2	19405001	19415000	5	0.137999
Chr5	31330001	31340000	1	0.137982
Chr5	31335001	31345000	1	0.137982
Chr5	15995001	16005000	14	0.137969
Chr2	36880001	36890000	6	0.137907
Chr5	19495001	19505000	24	0.137812
Chr6	6960001	6970000	7	0.137811
Chr2	29950001	29960000	9	0.137773
Chr1	57070001	57080000	3	0.137729
Chr1	34835001	34845000	5	0.137701
Chr1	10365001	10375000	2	0.137698
Chr1	48115001	48125000	3	0.137651
Chr4	20960001	20970000	16	0.137649
Chr4	1680001	1690000	17	0.137647
Chr5	20140001	20150000	9	0.137437
Chr3	22810001	22820000	12	0.137434
Chr6	8240001	8250000	5	0.13738
Chr1	14220001	14230000	9	0.137367
Chr1	48160001	48170000	42	0.137315
Chr6	21245001	21255000	7	0.137307
Chr3	44945001	44955000	3	0.137251
Chr5	4425001	4435000	6	0.137249
Chr5	34180001	34190000	30	0.137213
Chr5	12035001	12045000	16	0.137147
Chr1	3025001	3035000	2	0.137144
Chr5	13610001	13620000	11	0.13713
Chr4	38275001	38285000	7	0.137068
Chr3	16935001	16945000	3	0.136956
Chr3	25915001	25925000	4	0.136949
Chr1	48080001	48090000	11	0.136865
Chr4	20825001	20835000	1	0.136748
Chr4	20830001	20840000	1	0.136748
Chr1	20665001	20675000	6	0.136741
Chr4	8035001	8045000	5	0.136704
Chr3	7150001	7160000	5	0.136685
Chr3	7155001	7165000	5	0.136685
Chr1	9915001	9925000	2	0.13666
Chr2	13525001	13535000	6	0.136633
Chr5	11945001	11955000	28	0.136629
Chr2	18790001	18800000	2	0.136597
Chr1	10355001	10365000	3	0.136568
Chr1	10360001	10370000	3	0.136568
Chr4	41125001	41135000	12	0.136533
Chr3	6115001	6125000	9	0.136432
Chr6	14375001	14385000	2	0.136411
Chr1	9860001	9870000	16	0.136406
Chr1	48155001	48165000	27	0.136403
Chr5	540001	550000	4	0.136378
Chr5	15180001	15190000	2	0.136373
Chr5	18120001	18130000	26	0.136367
Chr2	22795001	22805000	4	0.136315
Chr2	22800001	22810000	4	0.136315
Chr3	25685001	25695000	9	0.136307
Chr2	19480001	19490000	19	0.136276
Chr5	24360001	24370000	8	0.136249
Chr4	35000001	35010000	1	0.136242
Chr6	22825001	22835000	6	0.136232
Chr5	10625001	10635000	16	0.136193
Chr5	9370001	9380000	18	0.13618
Chr6	22380001	22390000	4	0.136135
Chr4	35470001	35480000	2	0.136124
Chr4	35475001	35485000	2	0.136124
Chr5	5950001	5960000	2	0.136053
Chr5	5955001	5965000	2	0.136053
Chr5	14355001	14365000	2	0.136042
Chr2	34680001	34690000	3	0.136032
Chr2	16685001	16695000	4	0.136024
Chr4	4955001	4965000	3	0.13601
Chr6	7825001	7835000	13	0.135933
Chr3	26795001	26805000	13	0.135908
Chr6	16870001	16880000	9	0.135893
Chr2	6595001	6605000	10	0.13587
Chr1	34500001	34510000	25	0.135865
Chr1	12385001	12395000	7	0.135844
Chr3	21525001	21535000	4	0.135837
Chr6	400001	410000	14	0.135777
Chr3	25920001	25930000	4	0.13577
Chr4	33880001	33890000	3	0.135753
Chr3	7500001	7510000	2	0.135735
Chr4	36460001	36470000	3	0.135728
Chr5	15235001	15245000	1	0.135641
Chr6	5910001	5920000	7	0.135466
Chr3	670001	680000	4	0.135455
Chr3	18810001	18820000	8	0.135444
Chr1	10985001	10995000	9	0.135405
Chr5	8095001	8105000	3	0.135394
Chr1	46185001	46195000	15	0.135389
Chr3	15565001	15575000	4	0.135372
Chr5	33150001	33160000	5	0.135349
Chr2	19680001	19690000	9	0.135237
Chr1	14285001	14295000	4	0.135226
Chr2	1495001	1505000	1	0.135213
Chr2	1500001	1510000	1	0.135213
Chr2	21985001	21995000	2	0.135211
Chr3	24335001	24345000	32	0.135149
Chr6	16415001	16425000	3	0.135067
Chr4	6135001	6145000	2	0.134949
Chr6	25330001	25340000	19	0.134887
Chr4	1745001	1755000	3	0.134875
Chr3	16465001	16475000	14	0.13481
Chr5	25305001	25315000	4	0.134801
Chr2	6515001	6525000	10	0.13477
Chr5	34155001	34165000	35	0.134735
Chr1	50000001	50010000	8	0.13466
Chr4	14020001	14030000	2	0.134657
Chr4	42245001	42255000	23	0.134622
Chr5	6135001	6145000	4	0.134557
Chr4	10095001	10105000	3	0.134444
Chr4	10100001	10110000	3	0.134444
Chr1	35150001	35160000	4	0.134435
Chr1	49085001	49095000	5	0.134364
Chr4	7285001	7295000	14	0.134351
Chr5	15810001	15820000	11	0.134328
Chr3	22755001	22765000	11	0.134299
Chr3	22760001	22770000	11	0.134299
Chr1	46350001	46360000	7	0.134291
Chr5	5695001	5705000	10	0.13429
Chr1	33965001	33975000	23	0.134276
Chr5	10835001	10845000	5	0.134275
Chr3	4210001	4220000	1	0.134232
Chr3	16765001	16775000	2	0.134203
Chr4	9555001	9565000	4	0.134112
Chr5	4625001	4635000	10	0.134082
Chr1	48460001	48470000	3	0.134074
Chr2	20540001	20550000	1	0.133976
Chr1	31210001	31220000	15	0.13396
Chr1	2410001	2420000	13	0.133949
Chr5	2435001	2445000	4	0.133937
Chr6	25915001	25925000	8	0.133833
Chr5	2500001	2510000	15	0.133823
Chr1	60230001	60240000	4	0.133788
Chr1	31665001	31675000	12	0.133777
Chr6	22465001	22475000	4	0.133763
Chr2	8485001	8495000	3	0.13375
Chr5	5735001	5745000	10	0.133748
Chr5	2210001	2220000	21	0.133728
Chr5	33605001	33615000	5	0.13366
Chr2	2470001	2480000	3	0.13363
Chr2	2475001	2485000	3	0.13363
Chr4	36465001	36475000	3	0.133594
Chr4	29775001	29785000	7	0.133555
Chr6	4370001	4380000	6	0.133521
Chr6	2840001	2850000	4	0.133519
Chr5	18845001	18855000	2	0.133437
Chr5	1115001	1125000	3	0.133416
Chr3	30310001	30320000	7	0.133395
Chr6	11090001	11100000	7	0.133389
Chr1	22730001	22740000	2	0.133316
Chr4	18140001	18150000	16	0.133278
Chr1	34320001	34330000	30	0.133276
Chr3	19120001	19130000	16	0.13327
Chr6	17065001	17075000	5	0.133174
Chr1	27530001	27540000	4	0.133137
Chr1	35830001	35840000	16	0.133129
Chr5	5575001	5585000	1	0.13307
Chr1	47235001	47245000	5	0.133049
Chr1	34845001	34855000	17	0.133047
Chr5	31030001	31040000	3	0.133004
Chr1	36775001	36785000	16	0.132985
Chr3	8805001	8815000	7	0.132961
Chr2	33770001	33780000	5	0.132924
Chr4	5310001	5320000	2	0.132911
Chr6	13800001	13810000	5	0.13289
Chr5	8485001	8495000	2	0.132861
Chr6	13225001	13235000	19	0.132852
Chr2	25295001	25305000	9	0.132833
Chr1	37805001	37815000	9	0.132777
Chr3	25180001	25190000	15	0.132772
Chr4	30590001	30600000	3	0.13269
Chr1	42565001	42575000	3	0.13268
Chr5	1950001	1960000	28	0.132668
Chr5	33990001	34000000	42	0.132651
Chr2	26745001	26755000	2	0.13259
Chr1	46480001	46490000	4	0.132581
Chr5	5315001	5325000	1	0.132556
Chr5	5320001	5330000	1	0.132556
Chr6	12630001	12640000	3	0.13255
Chr1	23755001	23765000	7	0.132543
Chr3	7015001	7025000	5	0.132537
Chr1	54285001	54295000	13	0.13249
Chr5	14650001	14660000	1	0.132488
Chr5	910001	920000	5	0.132485
Chr2	18785001	18795000	3	0.132472
Chr1	41860001	41870000	2	0.132448
Chr4	37550001	37560000	5	0.132426
Chr1	32450001	32460000	14	0.132374
Chr2	37215001	37225000	2	0.132356
Chr4	37860001	37870000	7	0.13231
Chr5	15875001	15885000	5	0.132255
Chr6	12610001	12620000	2	0.132203
Chr6	12615001	12625000	2	0.132203
Chr5	12490001	12500000	72	0.132184
Chr2	40210001	40220000	8	0.132183
Chr4	12375001	12385000	6	0.132137
Chr1	16340001	16350000	2	0.132117
Chr6	25410001	25420000	5	0.132112
Chr5	34125001	34135000	21	0.132093
Chr2	13520001	13530000	6	0.132073
Chr6	25335001	25345000	13	0.132045
Chr4	33045001	33055000	3	0.132018
Chr3	2105001	2115000	6	0.132013
Chr6	8235001	8245000	8	0.132013
Chr5	6665001	6675000	15	0.132002
Chr3	42285001	42295000	4	0.131992
Chr5	33020001	33030000	13	0.131987
Chr2	2645001	2655000	30	0.131975
Chr5	10720001	10730000	20	0.131936
Chr1	54115001	54125000	1	0.131916
Chr1	12380001	12390000	8	0.131907
Chr6	4060001	4070000	12	0.13186
Chr2	27900001	27910000	6	0.131797
Chr5	9350001	9360000	15	0.131784
Chr5	3765001	3775000	13	0.131755
Chr3	27480001	27490000	10	0.131723
Chr1	48050001	48060000	4	0.131719
Chr4	37305001	37315000	19	0.131711
Chr4	18135001	18145000	12	0.13171
Chr3	3535001	3545000	4	0.131652
Chr1	37865001	37875000	15	0.131588
Chr5	7120001	7130000	20	0.13157
Chr5	5620001	5630000	3	0.131521
Chr1	53665001	53675000	10	0.131512
Chr6	6920001	6930000	6	0.131507
Chr3	35130001	35140000	4	0.131431
Chr2	10405001	10415000	4	0.131375
Chr1	45865001	45875000	5	0.131336
Chr1	56115001	56125000	2	0.131311
Chr4	38385001	38395000	11	0.131274
Chr1	42220001	42230000	3	0.13127
Chr4	39355001	39365000	10	0.13124
Chr2	2640001	2650000	29	0.131234
Chr5	7055001	7065000	5	0.131208
Chr5	7060001	7070000	5	0.131208
Chr5	510001	520000	8	0.131194
Chr6	21740001	21750000	9	0.131159
Chr4	39775001	39785000	13	0.13113
Chr6	25745001	25755000	1	0.13113
Chr1	39125001	39135000	4	0.131121
Chr3	5815001	5825000	4	0.131054
Chr4	32335001	32345000	12	0.131043
Chr6	25440001	25450000	3	0.131037
Chr3	2880001	2890000	4	0.131022
Chr3	14515001	14525000	6	0.13101
Chr1	30340001	30350000	17	0.130999
Chr5	17155001	17165000	16	0.130992
Chr5	3720001	3730000	32	0.130944
Chr1	9675001	9685000	19	0.130942
Chr2	11665001	11675000	7	0.130875
Chr4	24775001	24785000	23	0.130825
Chr1	17845001	17855000	3	0.130811
Chr5	1195001	1205000	2	0.130802
Chr6	21505001	21515000	3	0.130677
Chr4	9475001	9485000	9	0.130661
Chr5	10500001	10510000	1	0.130641
Chr2	5170001	5180000	1	0.130605
Chr2	5175001	5185000	1	0.130605
Chr4	18795001	18805000	1	0.130592
Chr4	22890001	22900000	5	0.130572
Chr1	8280001	8290000	1	0.130539
Chr5	16725001	16735000	8	0.130496
Chr1	8470001	8480000	6	0.130476
Chr6	5980001	5990000	7	0.130471
Chr5	9155001	9165000	16	0.130417
Chr2	33965001	33975000	1	0.130391
Chr4	10905001	10915000	1	0.130391
Chr4	24200001	24210000	2	0.130389
Chr1	52090001	52100000	26	0.130331
Chr5	21645001	21655000	3	0.130306
Chr6	23665001	23675000	4	0.130251
Chr1	33315001	33325000	4	0.130237
Chr1	33320001	33330000	4	0.130237
Chr3	4175001	4185000	4	0.130229
Chr3	4180001	4190000	4	0.130229
Chr5	11690001	11700000	5	0.130188
Chr5	18265001	18275000	11	0.130181
Chr5	15870001	15880000	8	0.130167
Chr1	44150001	44160000	10	0.130165
Chr4	40435001	40445000	9	0.130164
Chr5	26645001	26655000	1	0.130147
Chr4	27340001	27350000	10	0.130137
Chr5	31240001	31250000	6	0.130137
Chr1	32635001	32645000	9	0.130111
Chr6	4135001	4145000	23	0.130069
Chr6	25970001	25980000	5	0.130067
Chr5	22980001	22990000	8	0.130061
Chr1	56405001	56415000	10	0.130017
Chr5	20185001	20195000	18	0.130016
Chr1	5350001	5360000	5	0.130001
Chr2	15515001	15525000	12	0.129984
Chr5	8040001	8050000	2	0.129979
Chr1	47875001	47885000	4	0.129929
Chr2	18935001	18945000	7	0.1299
Chr1	48165001	48175000	22	0.129866
Chr3	45335001	45345000	8	0.12984
Chr1	33960001	33970000	25	0.129837
Chr6	15860001	15870000	2	0.12983
Chr6	225001	235000	9	0.129812
Chr5	32430001	32440000	4	0.129779
Chr1	48125001	48135000	7	0.129742
Chr1	48065001	48075000	15	0.129679
Chr4	22345001	22355000	5	0.129643
Chr5	8945001	8955000	8	0.12963
Chr1	45540001	45550000	5	0.129621
Chr3	20165001	20175000	5	0.129602
Chr3	33420001	33430000	2	0.129602
Chr1	57170001	57180000	3	0.1296
Chr2	33105001	33115000	1	0.12958
Chr2	33110001	33120000	1	0.12958
Chr5	2205001	2215000	45	0.129578
Chr4	37295001	37305000	17	0.129571
Chr5	4280001	4290000	2	0.129566
Chr4	6140001	6150000	3	0.129552
Chr5	4595001	4605000	4	0.129544
Chr3	13825001	13835000	17	0.129528
Chr5	14850001	14860000	10	0.129526
Chr5	6535001	6545000	18	0.129513
Chr2	15310001	15320000	5	0.129499
Chr3	4580001	4590000	3	0.129486
Chr3	29560001	29570000	5	0.129463
Chr1	53780001	53790000	5	0.129441
Chr2	6830001	6840000	39	0.129423
Chr1	7790001	7800000	2	0.12942
Chr1	47635001	47645000	10	0.129398
Chr6	24705001	24715000	9	0.129356
Chr3	26800001	26810000	14	0.129335
Chr5	2870001	2880000	9	0.129316
Chr5	2155001	2165000	29	0.12929
Chr3	20440001	20450000	7	0.129282
Chr3	20445001	20455000	7	0.129282
Chr1	57010001	57020000	4	0.129243
Chr5	17595001	17605000	23	0.129195
Chr2	6920001	6930000	4	0.129188
Chr1	30345001	30355000	7	0.129176
Chr1	2415001	2425000	15	0.129139
Chr2	11340001	11350000	1	0.129129
Chr1	32250001	32260000	7	0.129128
Chr1	33750001	33760000	5	0.129128
Chr5	6330001	6340000	6	0.129115
Chr1	4050001	4060000	3	0.129112
Chr3	1815001	1825000	1	0.129096
Chr1	9850001	9860000	13	0.12904
Chr1	32195001	32205000	26	0.129028
Chr3	19165001	19175000	31	0.129022
Chr5	23055001	23065000	2	0.128961
Chr1	43425001	43435000	15	0.12888
Chr6	4445001	4455000	9	0.128864
Chr1	27580001	27590000	4	0.128859
Chr1	27585001	27595000	4	0.128859
Chr1	215001	225000	6	0.128851
Chr1	43435001	43445000	6	0.128816
Chr1	57210001	57220000	7	0.1288
Chr5	21120001	21130000	7	0.128795
Chr1	3085001	3095000	2	0.128729
Chr5	6970001	6980000	31	0.128706
Chr5	24370001	24380000	2	0.128683
Chr5	2880001	2890000	5	0.128678
Chr6	1070001	1080000	20	0.128654
Chr4	15780001	15790000	1	0.128653
Chr5	1870001	1880000	10	0.128633
Chr5	18375001	18385000	6	0.128626
Chr5	1560001	1570000	15	0.128616
Chr2	15015001	15025000	2	0.128601
Chr1	37860001	37870000	8	0.128599
Chr2	9790001	9800000	10	0.128594
Chr2	34195001	34205000	3	0.128586
Chr6	12780001	12790000	3	0.128565
Chr2	4680001	4690000	17	0.128557
Chr4	20955001	20965000	17	0.128555
Chr5	8420001	8430000	4	0.128538
Chr5	800001	810000	3	0.128501
Chr1	38265001	38275000	10	0.128455
Chr5	13455001	13465000	3	0.128447
Chr6	140001	150000	15	0.128409
Chr3	41415001	41425000	5	0.128392
Chr5	23805001	23815000	6	0.128389
Chr5	1530001	1540000	10	0.12836
Chr2	18190001	18200000	1	0.128352
Chr2	18195001	18205000	1	0.128352
Chr1	6405001	6415000	7	0.128316
Chr5	10275001	10285000	18	0.128316
Chr4	41880001	41890000	36	0.128312
Chr6	6105001	6115000	7	0.128293
Chr6	6110001	6120000	7	0.128293
Chr3	21940001	21950000	1	0.128259
Chr3	21945001	21955000	1	0.128259
Chr1	36270001	36280000	10	0.128178
Chr2	22610001	22620000	1	0.128174
Chr5	34160001	34170000	34	0.12816
Chr6	21335001	21345000	4	0.128152
Chr1	5475001	5485000	31	0.128148
Chr1	55340001	55350000	3	0.128147
Chr1	58510001	58520000	15	0.128116
Chr2	4115001	4125000	5	0.128093
Chr5	13930001	13940000	60	0.128086
Chr6	20695001	20705000	8	0.128077
Chr6	23570001	23580000	6	0.128069
Chr3	44940001	44950000	3	0.128066
Chr6	25900001	25910000	3	0.128065
Chr1	46120001	46130000	8	0.12803
Chr1	11695001	11705000	36	0.127999
Chr1	31205001	31215000	13	0.127963
Chr5	33010001	33020000	5	0.127938
Chr1	15300001	15310000	8	0.127916
Chr1	42530001	42540000	4	0.127913
Chr5	17435001	17445000	4	0.127856
Chr6	22480001	22490000	3	0.12784
Chr4	21720001	21730000	7	0.127798
Chr5	17320001	17330000	3	0.127772
Chr2	19475001	19485000	41	0.12775
Chr6	8445001	8455000	2	0.127699
Chr1	54870001	54880000	8	0.127681
Chr4	39145001	39155000	8	0.127649
Chr5	4250001	4260000	4	0.127642
Chr5	4255001	4265000	4	0.127642
Chr4	4565001	4575000	1	0.127635
Chr3	45410001	45420000	33	0.127631
Chr1	49470001	49480000	6	0.12762
Chr2	42565001	42575000	11	0.127605
Chr4	35295001	35305000	1	0.127593
Chr2	6635001	6645000	10	0.127568
Chr1	15030001	15040000	6	0.12753
Chr2	37920001	37930000	6	0.12753
Chr5	13935001	13945000	51	0.127404
Chr5	18820001	18830000	12	0.127387
Chr1	46810001	46820000	3	0.127373
Chr5	7730001	7740000	5	0.127366
Chr5	31150001	31160000	6	0.127356
Chr4	22020001	22030000	3	0.127353
Chr5	19985001	19995000	3	0.127344
Chr5	12480001	12490000	22	0.12727
Chr5	8355001	8365000	10	0.127259
Chr6	430001	440000	4	0.127241
Chr1	1855001	1865000	7	0.127235
Chr1	28480001	28490000	25	0.127233
Chr1	7450001	7460000	5	0.127196
Chr5	2450001	2460000	31	0.127186
Chr4	24650001	24660000	9	0.127169
Chr1	28295001	28305000	5	0.127162
Chr1	31720001	31730000	1	0.127143
Chr1	32455001	32465000	12	0.12714
Chr4	38670001	38680000	15	0.127135
Chr2	22625001	22635000	12	0.127131
Chr3	22805001	22815000	8	0.127131
Chr5	16920001	16930000	2	0.127114
Chr4	19675001	19685000	14	0.127094
Chr4	11225001	11235000	12	0.12709
Chr2	27835001	27845000	2	0.127089
Chr1	9855001	9865000	16	0.127035
Chr5	4660001	4670000	10	0.126995
Chr6	18820001	18830000	2	0.126989
Chr2	12895001	12905000	2	0.126973
Chr1	40105001	40115000	1	0.126898
Chr6	4955001	4965000	4	0.126892
Chr1	1995001	2005000	6	0.126887
Chr4	20920001	20930000	21	0.126881
Chr4	35560001	35570000	2	0.12687
Chr6	4435001	4445000	8	0.126869
Chr1	61290001	61300000	8	0.126856
Chr2	19280001	19290000	2	0.126849
Chr2	30230001	30240000	3	0.126844
Chr6	18815001	18825000	3	0.12684
Chr2	19665001	19675000	12	0.126839
Chr1	11985001	11995000	5	0.126824
Chr1	28535001	28545000	13	0.126811
Chr2	28430001	28440000	4	0.126772
Chr5	8195001	8205000	2	0.126766
Chr4	5935001	5945000	2	0.126758
Chr5	11900001	11910000	17	0.126756
Chr4	15025001	15035000	4	0.126742
Chr2	6660001	6670000	25	0.126734
Chr5	6435001	6445000	11	0.126699
Chr5	6420001	6430000	1	0.126658
Chr3	33945001	33955000	1	0.126652
Chr3	33950001	33960000	1	0.126652
Chr1	24150001	24160000	12	0.126632
Chr5	14460001	14470000	6	0.126632
Chr5	5585001	5595000	10	0.126624
Chr5	19995001	20005000	4	0.126621

## Sheet: Table S6
Table S6Genes locatied in selective sweeps between Group I and Group II.
ID	gene_anotation	biological_process	biological_process_description	cellular_component	cellular_component_description	molecular_function	molecular_function_description
Lj3g3v0428750	Non Characterized Hit- tr|I1KDM9|I1KDM9_SOYBN Uncharacterized protein OS=Glycine max GN=Gma.39752 PE,82.57,0,ENDOLAPTASE,NULL; seg,NULL; FAMILY NOT NAMED,NULL; AAA,ATPase, AAA-type, core; ATPases associated wi,CUFF.40716.1	-//-	-//-	-//-	-//-	GO:0005524//GO:0000166//GO:0003674//GO:0005488//GO:0017076//GO:0030554//GO:0032553//GO:0032555//GO:0032559//GO:0035639//GO:0036094//GO:0043167//GO:0043168//GO:0097159//GO:0097367//GO:1901265//GO:1901363	ATP binding//nucleotide binding//molecular_function//binding//purine nucleotide binding//adenyl nucleotide binding//ribonucleotide binding//purine ribonucleotide binding//adenyl ribonucleotide binding//purine ribonucleoside triphosphate binding//small molecule binding//ion binding//anion binding//organic cyclic compound binding//carbohydrate derivative binding//nucleoside phosphate binding//heter…
Lj3g3v1789080	tr|I5BVH4|I5BVH4_9RHIZ Smp-30/gluconolaconase/lre-like region-containing protein OS=Nitratireductor ,29.55,4.4,seg,NULL,CUFF.43131.1	-//-	-//-	-//-	-//-	-//-	-//-
Lj6g3v0058990	#N/A	-//-	-//-	-//-	-//-	GO:0003676//GO:0003674//GO:0005488//GO:0097159//GO:1901363	nucleic acid binding//molecular_function//binding//organic cyclic compound binding//heterocyclic compound binding
Lj3g3v0428740	Non Characterized Hit- tr|I3SBK8|I3SBK8_LOTJA Uncharacterized protein OS=Lotus japonicus PE=4 SV=1,53.57,0.000000000000003, ,CUFF.40715.1	-//-	-//-	-//-	-//-	-//-	-//-
Lj5g3v1497940	tr|B4NNH2|B4NNH2_DROWI GK23313 OS=Drosophila willistoni GN=GK23313 PE=4 SV=1,27.78,0.016,coiled-coil,NULL; seg,NULL,CUFF.55326.1	-//-	-//-	-//-	-//-	-//-	-//-
Lj5g3v0586580	CUFF.53306.1	-//-	-//-	-//-	-//-	-//-	-//-
Lj5g3v1548830	Non Characterized Hit- tr|D8RNL5|D8RNL5_SELML Putative uncharacterized protein OS=Selaginella moelle,61.18,3e-18,Isochorismatase,Isochorismatase-like; PYRAZINAMIDASE/NICOTINAMIDASE,NULL; Isochorismatase-like hydro,CUFF.55507.1	GO:0008152//GO:0008150	metabolic process//biological_process	-//-	-//-	GO:0003824//GO:0003674	catalytic activity//molecular_function
Lj3g3v2809840	Non Characterized Hit- tr|K4CFS6|K4CFS6_SOLLC Uncharacterized protein OS=Solanum lycopersicum GN=Sol,81.13,1e-18,seg,NULL; SUBFAMILY NOT NAMED,NULL; FAMILY NOT NAMED,NULL; SBP,Transcription factor, SBP-box; SBT do,CUFF.44713.1	-//-	-//-	GO:0005634//GO:0005622//GO:0005575//GO:0005623//GO:0043231//GO:0043226//GO:0043227//GO:0043229//GO:0044424//GO:0044464	nucleus//intracellular//cellular_component//cell//intracellular membrane-bounded organelle//organelle//membrane-bounded organelle//intracellular organelle//intracellular part//cell part	GO:0003677//GO:0003674//GO:0003676//GO:0005488//GO:0097159//GO:1901363	DNA binding//molecular_function//nucleic acid binding//binding//organic cyclic compound binding//heterocyclic compound binding
Lj1g3v0410160	tr|Q6PP03|Q6PP03_MIRJA Kinesin-like protein (Fragment) OS=Mirabilis jalapa PE=2 SV=1,75,6e-19,TPR,Tetratricopeptide repeat; TPR_REGION,Tetratricopeptide repeat-containing domain; TPR_12,NULL; TP,NODE_31630_length_1006_cov_167.411530.path2.1	-//-	-//-	-//-	-//-	GO:0005515//GO:0003674//GO:0005488	protein binding//molecular_function//binding
Lj3g3v2809850	Non Characterized Hit- tr|I1M084|I1M084_SOYBN Uncharacterized protein OS=Glycine max PE=4 SV=1,34.51,0.000002,seg,NULL; Ring finger,Zinc finger, RING-type; ZF_RING_1,Zinc finger, RING-type, conserved site; RING,CUFF.44718.1	-//-	-//-	-//-	-//-	-//-	-//-
Lj5g3v1497930	tr|Q5U7A3|Q5U7A3_CHICK Adenysuccinate lyase OS=Gallus gallus GN=ADSL PE=2 SV=1,31.03,1.5, ,CUFF.55325.1	-//-	-//-	-//-	-//-	GO:0003676//GO:0003674//GO:0005488//GO:0097159//GO:1901363	nucleic acid binding//molecular_function//binding//organic cyclic compound binding//heterocyclic compound binding
Lj3g3v2809770	CUFF.44698.1	-//-	-//-	-//-	-//-	-//-	-//-
Lj3g3v1297260	tr|E9RHS5|E9RHS5_LOTJA 13-hydroperoxide lyase OS=Lotus japonicus GN=Lj13HPL PE=2 SV=1,100,0,FAMILY NOT NAMED,NULL; EP450IV,Cytochrome P450, E-class, group IV; no description,Cytochrome P450; p,NODE_19699_length_844_cov_306.778442.path2.1	GO:0055114//GO:0008152//GO:0008150//GO:0044699//GO:0044710	oxidation-reduction process//metabolic process//biological_process//single-organism process//single-organism metabolic process	-//-	-//-	GO:0005506//GO:0016705//GO:0020037//GO:0003674//GO:0005488//GO:0046872//GO:0043167//GO:0043169//GO:0046914//GO:0003824//GO:0016491//GO:0046906//GO:0097159//GO:1901363	iron ion binding//oxidoreductase activity, acting on paired donors, with incorporation or reduction of molecular oxygen//heme binding//molecular_function//binding//metal ion binding//ion binding//cation binding//transition metal ion binding//catalytic activity//oxidoreductase activity//tetrapyrrole binding//organic cyclic compound binding//heterocyclic compound binding
Lj3g3v1297270	tr|G7IRJ1|G7IRJ1_MEDTR Cellulose synthase-like protein H1 OS=Medicago truncatula GN=MTR_2g087900 PE=,70.64,0,Cellulose_synt,Cellulose synthase; SUBFAMILY NOT NAMED,NULL; FAMILY NOT NAMED,NULL,CUFF.42425.1	GO:0030244//GO:0000271//GO:0008152//GO:0005975//GO:0005976//GO:0006073//GO:0008150//GO:0009058//GO:0009059//GO:0009250//GO:0009987//GO:0016051//GO:0030243//GO:0033692//GO:0034637//GO:0034645//GO:0043170//GO:0044042//GO:0044237//GO:0044238//GO:0044249//GO:0044260//GO:0044262//GO:0044264//GO:0044699//GO:0044710//GO:0044711//GO:0044723//GO:0044763//GO:0051273//GO:0051274//GO:0071704//GO:1901576	cellulose biosynthetic process//polysaccharide biosynthetic process//metabolic process//carbohydrate metabolic process//polysaccharide metabolic process//cellular glucan metabolic process//biological_process//biosynthetic process//macromolecule biosynthetic process//glucan biosynthetic process//cellular process//carbohydrate biosynthetic process//cellulose metabolic process//cellular polysacchari…	GO:0016020//GO:0005575	membrane//cellular_component	GO:0016760//GO:0003674//GO:0003824//GO:0008194//GO:0016740//GO:0016757//GO:0016758//GO:0016759//GO:0035251//GO:0046527	cellulose synthase (UDP-forming) activity//molecular_function//catalytic activity//UDP-glycosyltransferase activity//transferase activity//transferase activity, transferring glycosyl groups//transferase activity, transferring hexosyl groups//cellulose synthase activity//UDP-glucosyltransferase activity//glucosyltransferase activity
Lj3g3v0916990	Non Characterized Hit- tr|K3YGP0|K3YGP0_SETIT Uncharacterized protein OS=Setaria italica GN=Si013408,45.93,1e-18,seg,NULL; bromo domain,Bromodomain; CG13597-PA,NULL; FALZ-RELATED BROMODOMAIN-CONTAINING PROTEINS,NU,CUFF.41613.1	-//-	-//-	-//-	-//-	GO:0005515//GO:0003674//GO:0005488	protein binding//molecular_function//binding
Lj3g3v0428700	#N/A	GO:0015074//GO:0008152//GO:0006139//GO:0006259//GO:0006725//GO:0006807//GO:0008150//GO:0009987//GO:0034641//GO:0043170//GO:0044237//GO:0044238//GO:0044260//GO:0046483//GO:0071704//GO:0090304//GO:1901360	DNA integration//metabolic process//nucleobase-containing compound metabolic process//DNA metabolic process//cellular aromatic compound metabolic process//nitrogen compound metabolic process//biological_process//cellular process//cellular nitrogen compound metabolic process//macromolecule metabolic process//cellular metabolic process//primary metabolic process//cellular macromolecule metabolic pr…	-//-	-//-	GO:0003676//GO:0003674//GO:0005488//GO:0097159//GO:1901363	nucleic acid binding//molecular_function//binding//organic cyclic compound binding//heterocyclic compound binding
Lj3g3v2809880	tr|D9ZIV3|D9ZIV3_MALDO C3HL domain class transcription factor OS=Malus domestica GN=C3HL6 PE=2 SV=1,64.86,2e-19,UNCHARACTERIZED,NULL; seg,NULL,CUFF.44714.1	-//-	-//-	-//-	-//-	-//-	-//-
Lj3g3v2810110	Non Characterized Hit- tr|C5WV81|C5WV81_SORBI Putative uncharacterized protein Sb01g016560 OS=Sorghu,28.2,2e-18,TPR-like,NULL; PPR_2,Pentatricopeptide repeat; PPR_1,Pentatricopeptide repeat; PPR,Pentatricopeptide,CUFF.44717.1	-//-	-//-	-//-	-//-	GO:0005515//GO:0003674//GO:0005488	protein binding//molecular_function//binding
Lj3g3v1475750	tr|G7JZ52|G7JZ52_MEDTR Cytochrome P450 71B10 OS=Medicago truncatula GN=MTR_5g045770 PE=3 SV=1,75.96,0,EP450I,Cytochrome P450, E-class, group I; P450,Cytochrome P450; Cytochrome P450,Cytochrome P450; no ,gene.g47468.t1.1	GO:0055114//GO:0008152//GO:0008150//GO:0044699//GO:0044710	oxidation-reduction process//metabolic process//biological_process//single-organism process//single-organism metabolic process	-//-	-//-	GO:0005506//GO:0016705//GO:0020037//GO:0003674//GO:0005488//GO:0046872//GO:0043167//GO:0043169//GO:0046914//GO:0003824//GO:0016491//GO:0046906//GO:0097159//GO:1901363	iron ion binding//oxidoreductase activity, acting on paired donors, with incorporation or reduction of molecular oxygen//heme binding//molecular_function//binding//metal ion binding//ion binding//cation binding//transition metal ion binding//catalytic activity//oxidoreductase activity//tetrapyrrole binding//organic cyclic compound binding//heterocyclic compound binding
Lj5g3v1548820	#N/A	GO:0008152//GO:0008150	metabolic process//biological_process	-//-	-//-	GO:0003824//GO:0003674	catalytic activity//molecular_function
Lj3g3v2809870	tr|Q8W158|Q8W158_BRAOL Anther-specific proline-rich protein OS=Brassica oleracea GN=APG1 PE=2 SV=1,41.18,5.3,seg,NULL,CUFF.44711.1	-//-	-//-	-//-	-//-	-//-	-//-
Lj3g3v1866030	Non Characterized Hit- tr|B9S6M6|B9S6M6_RICCO Arsenite-resistance protein, putative OS=Ricinus commu,47.34,0.0000000000003,seg,NULL,CUFF.43276.1	-//-	-//-	-//-	-//-	-//-	-//-
Lj3g3v2809830	Non Characterized Hit- tr|E0CTG4|E0CTG4_VITVI Putative uncharacterized protein OS=Vitis vinifera GN=,59.66,0,ZF_SBP,Transcription factor, SBP-box; no description,Transcription factor, SBP-box; SBP,Transcriptio,CUFF.44712.1	-//-	-//-	GO:0005634//GO:0005622//GO:0005575//GO:0005623//GO:0043231//GO:0043226//GO:0043227//GO:0043229//GO:0044424//GO:0044464	nucleus//intracellular//cellular_component//cell//intracellular membrane-bounded organelle//organelle//membrane-bounded organelle//intracellular organelle//intracellular part//cell part	GO:0003677//GO:0003674//GO:0003676//GO:0005488//GO:0097159//GO:1901363	DNA binding//molecular_function//nucleic acid binding//binding//organic cyclic compound binding//heterocyclic compound binding
Lj1g3v4093460	Non Characterized Hit- tr|A8SSM5|A8SSM5_9FIRM Uncharacterized protein OS=Coprococcus eutactus ATCC 2,70.31,1e-16, ,CUFF.32136.1	-//-	-//-	-//-	-//-	-//-	-//-
Lj1g3v0261770	tr|G7KAF7|G7KAF7_MEDTR 2-dehydro-3-deoxyphosphoheptonate aldolase (3-deoxy-d-arabino-heptulosonate 7,97.3,0.00000000000007,DAHP_synth_2,DAHP synthetase, class II,NODE_4032_length_66_cov_2644.605957.path1.1	-//-	-//-	-//-	-//-	-//-	-//-
Lj1g3v0410150	Non Characterized Hit- tr|A5BMW2|A5BMW2_VITVI Putative uncharacterized protein OS=Vitis vinifera GN=,59.49,2e-18,TPR,Tetratricopeptide repeat; TPR_REGION,Tetratricopeptide repeat-containing domain; TPR_1,Tetratric,NODE_32486_length_1436_cov_124.977020.path2.1	-//-	-//-	-//-	-//-	GO:0005515//GO:0003674//GO:0005488	protein binding//molecular_function//binding
Lj3g3v2809780	CUFF.44699.1	-//-	-//-	-//-	-//-	GO:0009055//GO:0003674	electron carrier activity//molecular_function
Lj3g3v2809630	CUFF.44689.1	-//-	-//-	-//-	-//-	-//-	-//-
Lj1g3v3404280	Non Characterized Hit- tr|I1K796|I1K796_SOYBN Uncharacterized protein OS=Glycine max GN=Gma.56504 PE,89.43,0,Peptidase_C1,Peptidase C1A, papain C-terminal; Inhibitor_I29,Proteinase inhibitor I29, cathepsin pro,CUFF.30654.1	GO:0006508//GO:0008152//GO:0008150//GO:0019538//GO:0043170//GO:0044238//GO:0071704	proteolysis//metabolic process//biological_process//protein metabolic process//macromolecule metabolic process//primary metabolic process//organic substance metabolic process	-//-	-//-	GO:0008234//GO:0003674//GO:0003824//GO:0008233//GO:0070011//GO:0016787	cysteine-type peptidase activity//molecular_function//catalytic activity//peptidase activity//peptidase activity, acting on L-amino acid peptides//hydrolase activity
Lj5g3v1497920	#N/A	-//-	-//-	-//-	-//-	GO:0003676//GO:0003674//GO:0005488//GO:0097159//GO:1901363	nucleic acid binding//molecular_function//binding//organic cyclic compound binding//heterocyclic compound binding
Lj4g3v2775520	tr|B0CR01|B0CR01_LACBS Predicted protein OS=Laccaria bicolor (strain S238N-H82 / ATCC MYA-4686) GN=L,47.83,9.9,seg,NULL,CUFF.51604.1	-//-	-//-	-//-	-//-	-//-	-//-
Lj3g3v2809790	CUFF.44705.1	-//-	-//-	-//-	-//-	-//-	-//-
Lj1g3v3404270	tr|D5EBZ1|D5EBZ1_METMS ABC transporter related protein OS=Methanohalophilus mahii (strain ATCC 35705,36.36,1.3, ,CUFF.30623.1	-//-	-//-	-//-	-//-	-//-	-//-
Lj6g3v0156070	Non Characterized Hit- tr|D7KTV1|D7KTV1_ARALL Putative uncharacterized protein OS=Arabidopsis lyrata,40.71,5e-19,seg,NULL; SUBFAMILY NOT NAMED,NULL; FAMILY NOT NAMED,NULL,CUFF.57643.1	-//-	-//-	-//-	-//-	-//-	-//-
Lj1g3v0652020	Non Characterized Hit- tr|Q9M112|Q9M112_ARATH Putative GTP pyrophosphokinase (Fragment) OS=Arabidops,100,0.005, ,CUFF.26122.1	-//-	-//-	-//-	-//-	-//-	-//-
Lj3g3v2809710	Non Characterized Hit- tr|I3S9U6|I3S9U6_LOTJA Uncharacterized protein OS=Lotus japonicus PE=2 SV=1,100,0,Bifunctional inhibitor/lipid-transfer protein/seed storage 2S albumin,Bifunctional inhibitor/plant l,CUFF.44984.1	-//-	-//-	-//-	-//-	-//-	-//-
Lj4g3v1330570	tr|G0WZ42|G0WZ42_9FABA Ribulose-1,5-bisphosphate carboxylase/oxygenase large subunit (Fragment) OS=O,95.81,0,no description,Ribulose bisphosphate carboxylase, large subunit, C-terminal; OS12G0207600 PROTEIN,NU,NODE_10349_length_1362_cov_207.638031.path2.1	GO:0015977//GO:0008152//GO:0008150//GO:0044699//GO:0044710//GO:0071704	carbon fixation//metabolic process//biological_process//single-organism process//single-organism metabolic process//organic substance metabolic process	-//-	-//-	GO:0016984//GO:0003674//GO:0003824//GO:0016829//GO:0016830//GO:0016831	ribulose-bisphosphate carboxylase activity//molecular_function//catalytic activity//lyase activity//carbon-carbon lyase activity//carboxy-lyase activity
Lj3g3v1665850	#N/A	GO:0015074//GO:0008152//GO:0006139//GO:0006259//GO:0006725//GO:0006807//GO:0008150//GO:0009987//GO:0034641//GO:0043170//GO:0044237//GO:0044238//GO:0044260//GO:0046483//GO:0071704//GO:0090304//GO:1901360	DNA integration//metabolic process//nucleobase-containing compound metabolic process//DNA metabolic process//cellular aromatic compound metabolic process//nitrogen compound metabolic process//biological_process//cellular process//cellular nitrogen compound metabolic process//macromolecule metabolic process//cellular metabolic process//primary metabolic process//cellular macromolecule metabolic pr…	-//-	-//-	GO:0003676//GO:0003674//GO:0005488//GO:0097159//GO:1901363	nucleic acid binding//molecular_function//binding//organic cyclic compound binding//heterocyclic compound binding
Lj5g3v1699430	tr|Q3LUM5|Q3LUM5_GOSHI Elongation factor 1-alpha OS=Gossypium hirsutum GN=EF1A2 PE=2 SV=1,96.64,0,GTP_EFTU,Elongation factor, GTP-binding domain; GTP_EFTU_D3,Translation elongation factor EFTu/EF1A,,CUFF.55820.1	-//-	-//-	-//-	-//-	GO:0003924//GO:0005525//GO:0003674//GO:0003824//GO:0017111//GO:0016462//GO:0016787//GO:0016817//GO:0016818//GO:0000166//GO:0001882//GO:0001883//GO:0005488//GO:0017076//GO:0019001//GO:0032549//GO:0032550//GO:0032553//GO:0032555//GO:0032561//GO:0035639//GO:0036094//GO:0043167//GO:0043168//GO:0097159//GO:0097367//GO:1901265//GO:1901363	GTPase activity//GTP binding//molecular_function//catalytic activity//nucleoside-triphosphatase activity//pyrophosphatase activity//hydrolase activity//hydrolase activity, acting on acid anhydrides//hydrolase activity, acting on acid anhydrides, in phosphorus-containing anhydrides//nucleotide binding//nucleoside binding//purine nucleoside binding//binding//purine nucleotide binding//guanyl nucleo…
Lj4g3v0365610	Non Characterized Hit- tr|G7JV58|G7JV58_MEDTR Putative uncharacterized protein OS=Medicago truncatul,72,0.000008,seg,NULL,CUFF.47145.1	-//-	-//-	-//-	-//-	-//-	-//-
Lj4g3v1316180	Non Characterized Hit- tr|G7I3I1|G7I3I1_MEDTR Putative uncharacterized protein OS=Medicago truncatul,58.54,0,seg,NULL; coiled-coil,NULL; no description,ATPase-like, ATP-binding domain; HATPase_c_3,NULL; ATPase,CUFF.48807.1	-//-	-//-	-//-	-//-	-//-	-//-
Lj3g3v2809750	Non Characterized Hit- tr|Q9FLS3|Q9FLS3_ARATH Putative uncharacterized protein OS=Arabidopsis thalia,57.14,9e-19,MITOCHONDRIA ASSOCIATED GRANULOCYTE MACROPHAGE CSF SIGNALING MOLECULE,Protein Transporter, Pam16; Pa,CUFF.44696.1	-//-	-//-	-//-	-//-	-//-	-//-
Lj3g3v3338490	tr|G7IZL7|G7IZL7_MEDTR Organ-specific protein S2 OS=Medicago truncatula GN=MTR_3g034640 PE=4 SV=1,43.8,4e-18,Q39449_CICAR_Q39449;,Organ specific protein; DUF2775,Organ specific protein,CUFF.45887.1	-//-	-//-	-//-	-//-	-//-	-//-
Lj3g3v2027520	#N/A	-//-	-//-	-//-	-//-	GO:0016788//GO:0003674//GO:0003824//GO:0016787	hydrolase activity, acting on ester bonds//molecular_function//catalytic activity//hydrolase activity
Lj2g3v1022350	Non Characterized Hit- tr|I1N5Z6|I1N5Z6_SOYBN Uncharacterized protein OS=Glycine max GN=Gma.44960 PE,84.37,0,PAH,Paired amphipathic helix; Histone deacetylase (HDAC) interacting,Histone deacetylase interacting,CUFF.35987.1	GO:0006355//GO:0008152//GO:0006139//GO:0006351//GO:0006725//GO:0006807//GO:0008150//GO:0009058//GO:0009059//GO:0009889//GO:0009987//GO:0010467//GO:0010468//GO:0010556//GO:0016070//GO:0018130//GO:0019219//GO:0019222//GO:0019438//GO:0031323//GO:0031326//GO:0032774//GO:0034641//GO:0034645//GO:0034654//GO:0043170//GO:0044237//GO:0044238//GO:0044249//GO:0044260//GO:0044271//GO:0046483//GO:0050789//GO:…	regulation of transcription, DNA-templated//metabolic process//nucleobase-containing compound metabolic process//transcription, DNA-templated//cellular aromatic compound metabolic process//nitrogen compound metabolic process//biological_process//biosynthetic process//macromolecule biosynthetic process//regulation of biosynthetic process//cellular process//gene expression//regulation of gene expre…	-//-	-//-	-//-	-//-
Lj3g3v2809810	Non Characterized Hit- tr|I1LUH6|I1LUH6_SOYBN Uncharacterized protein OS=Glycine max PE=3 SV=1,88.52,0,seg,NULL; SUBFAMILY NOT NAMED,NULL; FAMILY NOT NAMED,NULL; Mitochondrial carrier,Mitochondrial carri,CUFF.44757.1	-//-	-//-	-//-	-//-	-//-	-//-
Lj1g3v0015490	Non Characterized Hit- tr|I1JB04|I1JB04_SOYBN Uncharacterized protein OS=Glycine max PE=4 SV=1,61.3,0,seg,NULL; Spc97_Spc98,Spc97/Spc98; SPC97 / SPC98 FAMILY PROTEIN,NULL; GAMMA TUBULIN COMPLEX PROTEIN,,gene.g28700.t1.1	GO:0000226//GO:0007020//GO:0007017//GO:0007010//GO:0006996//GO:0008150//GO:0009987//GO:0016043//GO:0071840//GO:0006461//GO:0022607//GO:0031109//GO:0034622//GO:0043623//GO:0043933//GO:0044085//GO:0044699//GO:0044763//GO:0046785//GO:0051258//GO:0065003//GO:0070271//GO:0071822//GO:0097435//GO:1902589	microtubule cytoskeleton organization//microtubule nucleation//microtubule-based process//cytoskeleton organization//organelle organization//biological_process//cellular process//cellular component organization//cellular component organization or biogenesis//protein complex assembly//cellular component assembly//microtubule polymerization or depolymerization//cellular macromolecular complex assem…	GO:0000922//GO:0005815//GO:0005622//GO:0005575//GO:0005623//GO:0005819//GO:0005856//GO:0015630//GO:0043226//GO:0043228//GO:0043229//GO:0043232//GO:0044422//GO:0044424//GO:0044430//GO:0044446//GO:0044464	spindle pole//microtubule organizing center//intracellular//cellular_component//cell//spindle//cytoskeleton//microtubule cytoskeleton//organelle//non-membrane-bounded organelle//intracellular organelle//intracellular non-membrane-bounded organelle//organelle part//intracellular part//cytoskeletal part//intracellular organelle part//cell part	GO:0043015//GO:0005515//GO:0003674//GO:0005488//GO:0008092//GO:0015631	gamma-tubulin binding//protein binding//molecular_function//binding//cytoskeletal protein binding//tubulin binding
Lj1g3v4717440	tr|G7KQW9|G7KQW9_MEDTR Signal recognition particle 54 kDa protein OS=Medicago truncatula GN=MTR_7g10,90.06,0,SRP54,Signal recognition particle, SRP54 subunit, GTPase domain; SRP54,Signal recognition particle, ,CUFF.33101.1	GO:0006614//GO:0008104//GO:0006605//GO:0006612//GO:0006613//GO:0006810//GO:0006886//GO:0008150//GO:0015031//GO:0015833//GO:0033036//GO:0033365//GO:0034613//GO:0042886//GO:0045047//GO:0045184//GO:0046907//GO:0051179//GO:0051234//GO:0051641//GO:0051649//GO:0070727//GO:0070972//GO:0071702//GO:0071705//GO:0072594//GO:0072599//GO:0072657//GO:0090150	SRP-dependent cotranslational protein targeting to membrane//protein localization//protein targeting//protein targeting to membrane//cotranslational protein targeting to membrane//transport//intracellular protein transport//biological_process//protein transport//peptide transport//macromolecule localization//protein localization to organelle//cellular protein localization//amide transport//protei…	GO:0048500//GO:0005622//GO:0005575//GO:0030529//GO:0005623//GO:0005737//GO:0032991//GO:0044424//GO:0044444//GO:0044464//GO:1990904	signal recognition particle//intracellular//cellular_component//intracellular ribonucleoprotein complex//cell//cytoplasm//macromolecular complex//intracellular part//cytoplasmic part//cell part//ribonucleoprotein complex	GO:0005525//GO:0008312//GO:0000166//GO:0001882//GO:0001883//GO:0003674//GO:0005488//GO:0017076//GO:0019001//GO:0032549//GO:0032550//GO:0032553//GO:0032555//GO:0032561//GO:0035639//GO:0036094//GO:0043167//GO:0043168//GO:0097159//GO:0097367//GO:1901265//GO:1901363//GO:0003676//GO:0003723	GTP binding//7S RNA binding//nucleotide binding//nucleoside binding//purine nucleoside binding//molecular_function//binding//purine nucleotide binding//guanyl nucleotide binding//ribonucleoside binding//purine ribonucleoside binding//ribonucleotide binding//purine ribonucleotide binding//guanyl ribonucleotide binding//purine ribonucleoside triphosphate binding//small molecule binding//ion binding…
Lj2g3v3339370	Non Characterized Hit- tr|Q6RF54|Q6RF54_ARATH Putative uncharacterized protein OS=Arabidopsis thalia,60.34,0.00000000008,seg,NULL,gene.g44681.t1.1	-//-	-//-	-//-	-//-	-//-	-//-
Lj1g3v4093440	tr|H2EY74|H2EY74_9ROSI 30S ribosomal protein S18, chloroplastic OS=Theobroma grandiflorum GN=rps18 P,89.39,1e-21,RIBOSOMALS18,Ribosomal protein S18; Q3V513_ACCAL_Q3V513;,Ribosomal protein S18; no description,Ribos,NODE_56970_length_228_cov_134.346497.path1.1	-//-	-//-	-//-	-//-	-//-	-//-
Lj2g3v1980770	Non Characterized Hit- tr|I1J9G0|I1J9G0_SOYBN Uncharacterized protein OS=Glycine max GN=Gma.13891 PE,52.21,0.00000000000005,seg,NULL,CUFF.38143.1	-//-	-//-	-//-	-//-	-//-	-//-
Lj3g3v1297180	tr|E9RHS5|E9RHS5_LOTJA 13-hydroperoxide lyase OS=Lotus japonicus GN=Lj13HPL PE=2 SV=1,100,0,no description,Cytochrome P450; seg,NULL,gene.Ljchr3_pseudomol_20120830.path1.gene2957.1	GO:0055114//GO:0008152//GO:0008150//GO:0044699//GO:0044710	oxidation-reduction process//metabolic process//biological_process//single-organism process//single-organism metabolic process	-//-	-//-	GO:0005506//GO:0016705//GO:0020037//GO:0003674//GO:0005488//GO:0046872//GO:0043167//GO:0043169//GO:0046914//GO:0003824//GO:0016491//GO:0046906//GO:0097159//GO:1901363	iron ion binding//oxidoreductase activity, acting on paired donors, with incorporation or reduction of molecular oxygen//heme binding//molecular_function//binding//metal ion binding//ion binding//cation binding//transition metal ion binding//catalytic activity//oxidoreductase activity//tetrapyrrole binding//organic cyclic compound binding//heterocyclic compound binding
Lj4g3v0365600	Non Characterized Hit- tr|G7JV58|G7JV58_MEDTR Putative uncharacterized protein OS=Medicago truncatul,59.32,0.000000000000001,seg,NULL,CUFF.47144.1	-//-	-//-	-//-	-//-	-//-	-//-
Lj3g3v2316750	Non Characterized Hit- tr|Q8EW07|Q8EW07_MYCPE Putative uncharacterized protein MYPE3990 OS=Mycoplasm,25.58,1.7,seg,NULL,CUFF.43826.1	-//-	-//-	-//-	-//-	-//-	-//-
Lj1g3v2922690	Non Characterized Hit- tr|Q02DC0|Q02DC0_SOLUE Putative uncharacterized protein (Precursor) OS=Soliba,47.06,0.94, ,gene.Ljchr1_pseudomol_20120830.path1.gene6402.1	-//-	-//-	-//-	-//-	-//-	-//-
Lj2g3v1195310	Non Characterized Hit- tr|I1NV77|I1NV77_ORYGL Uncharacterized protein OS=Oryza glaberrima PE=4 SV=1,40.29,2e-19,GRAS,Transcription factor GRAS; FAMILY NOT NAMED,NULL,CUFF.36444.1	-//-	-//-	-//-	-//-	-//-	-//-
Lj5g3v1699410	Non Characterized Hit- tr|G7IF87|G7IF87_MEDTR Putative uncharacterized protein OS=Medicago truncatul,75,0.0000002, ,gene.Ljchr5_pseudomol_20120830.path1.gene4949.1	-//-	-//-	-//-	-//-	-//-	-//-
Lj6g3v1078570	CUFF.58995.1	-//-	-//-	-//-	-//-	-//-	-//-
Lj5g3v0528760	Non Characterized Hit- tr|I1ILY3|I1ILY3_BRADI Uncharacterized protein OS=Brachypodium distachyon GN=,30.37,2e-16,seg,NULL; Kinetochor_Ybp2,YAP-binding/Alf4/Glomulin,CUFF.53167.1	-//-	-//-	-//-	-//-	-//-	-//-
Lj2g3v3315650	Non Characterized Hit- tr|I1M6F4|I1M6F4_SOYBN Uncharacterized protein OS=Glycine max PE=4 SV=1,77.23,0,Nucleotide-diphospho-sugar transferases,NULL; seg,NULL; Cellulose_synt,Cellulose synthase; SUBFAMILY,CUFF.39979.1	GO:0030244//GO:0000271//GO:0008152//GO:0005975//GO:0005976//GO:0006073//GO:0008150//GO:0009058//GO:0009059//GO:0009250//GO:0009987//GO:0016051//GO:0030243//GO:0033692//GO:0034637//GO:0034645//GO:0043170//GO:0044042//GO:0044237//GO:0044238//GO:0044249//GO:0044260//GO:0044262//GO:0044264//GO:0044699//GO:0044710//GO:0044711//GO:0044723//GO:0044763//GO:0051273//GO:0051274//GO:0071704//GO:1901576	cellulose biosynthetic process//polysaccharide biosynthetic process//metabolic process//carbohydrate metabolic process//polysaccharide metabolic process//cellular glucan metabolic process//biological_process//biosynthetic process//macromolecule biosynthetic process//glucan biosynthetic process//cellular process//carbohydrate biosynthetic process//cellulose metabolic process//cellular polysacchari…	GO:0016020//GO:0005575	membrane//cellular_component	GO:0016760//GO:0003674//GO:0003824//GO:0008194//GO:0016740//GO:0016757//GO:0016758//GO:0016759//GO:0035251//GO:0046527	cellulose synthase (UDP-forming) activity//molecular_function//catalytic activity//UDP-glycosyltransferase activity//transferase activity//transferase activity, transferring glycosyl groups//transferase activity, transferring hexosyl groups//cellulose synthase activity//UDP-glucosyltransferase activity//glucosyltransferase activity
Lj3g3v2809730	Non Characterized Hit- tr|I1KBT6|I1KBT6_SOYBN Uncharacterized protein OS=Glycine max GN=Gma.51033 PE,41.25,0.00004,seg,NULL,CUFF.44985.1	-//-	-//-	-//-	-//-	-//-	-//-
Lj1g3v4317650	Non Characterized Hit- tr|I3S3W4|I3S3W4_LOTJA Uncharacterized protein OS=Lotus japonicus PE=2 SV=1,99.74,0,seg,NULL; SUBFAMILY NOT NAMED,NULL; FAMILY NOT NAMED,NULL; FA_desaturase,Fatty acid desaturase, type,CUFF.32303.1	GO:0055114//GO:0006629//GO:0008152//GO:0008150//GO:0044699//GO:0044710//GO:0044238//GO:0071704	oxidation-reduction process//lipid metabolic process//metabolic process//biological_process//single-organism process//single-organism metabolic process//primary metabolic process//organic substance metabolic process	-//-	-//-	GO:0016717//GO:0003674//GO:0003824//GO:0016491//GO:0016705	oxidoreductase activity, acting on paired donors, with oxidation of a pair of donors resulting in the reduction of molecular oxygen to two molecules of water//molecular_function//catalytic activity//oxidoreductase activity//oxidoreductase activity, acting on paired donors, with incorporation or reduction of molecular oxygen
Lj1g3v4717430	CUFF.33100.1	-//-	-//-	-//-	-//-	-//-	-//-
Lj1g3v0261750	tr|G7KAF7|G7KAF7_MEDTR 2-dehydro-3-deoxyphosphoheptonate aldolase (3-deoxy-d-arabino-heptulosonate 7,98.41,1e-32,SUBFAMILY NOT NAMED,NULL; PHOSPHO-2-DEHYDRO-3-DEOXYHEPTONATE ALDOLASE 1, 2,DAHP synthetase, class II,NODE_18751_length_150_cov_2399.606689.path1.1	-//-	-//-	-//-	-//-	-//-	-//-
Lj2g3v0741700	Non Characterized Hit- tr|G1TQW9|G1TQW9_RABIT Uncharacterized protein (Fragment) OS=Oryctolagus cuni,29.09,1e-18,seg,NULL; coiled-coil,NULL; SUBFAMILY NOT NAMED,NULL; SYNTAXIN-18,NULL; Syntaxin-18_N,SNARE-complex ,CUFF.35329.1	-//-	-//-	-//-	-//-	-//-	-//-
Lj4g3v2730400	Non Characterized Hit- tr|I3T4D1|I3T4D1_MEDTR Uncharacterized protein OS=Medicago truncatula PE=2 SV,65.08,2e-17,seg,NULL; FAMILY NOT NAMED,NULL,CUFF.51613.1	-//-	-//-	-//-	-//-	-//-	-//-
Lj3g3v0718650	Non Characterized Hit- tr|I1JMK1|I1JMK1_SOYBN Uncharacterized protein OS=Glycine max PE=4 SV=1,79.32,0,TGF BETA RECEPTOR ASSOCIATED PROTEIN RELATED,NULL; CNH DOMAIN CONTAINING,NULL; Vps39_2,Vacuolar sort,CUFF.41189.1	GO:0006886//GO:0016192//GO:0008104//GO:0006810//GO:0008150//GO:0015031//GO:0015833//GO:0033036//GO:0034613//GO:0042886//GO:0045184//GO:0046907//GO:0051179//GO:0051234//GO:0051641//GO:0051649//GO:0070727//GO:0071702//GO:0071705	intracellular protein transport//vesicle-mediated transport//protein localization//transport//biological_process//protein transport//peptide transport//macromolecule localization//cellular protein localization//amide transport//establishment of protein localization//intracellular transport//localization//establishment of localization//cellular localization//establishment of localization in cell//…	-//-	-//-	-//-	-//-
Lj3g3v1422940	Non Characterized Hit- tr|I3S2I6|I3S2I6_LOTJA Uncharacterized protein OS=Lotus japonicus PE=2 SV=1,44.23,0.017, ,gene.Ljchr3_pseudomol_20120830.path1.gene3301.1	-//-	-//-	-//-	-//-	-//-	-//-
Lj4g3v0526630	tr|G7JNK6|G7JNK6_MEDTR Sorting nexin-16 OS=Medicago truncatula GN=MTR_4g087210 PE=4 SV=1,73.6,0,no description,Phox homologous domain; PX domain,Phox homologous domain; PX,Phox homologous domain; ,CUFF.47565.1	-//-	-//-	-//-	-//-	GO:0035091//GO:0003674//GO:0005488//GO:0005543//GO:0008289//GO:0043167//GO:0043168	phosphatidylinositol binding//molecular_function//binding//phospholipid binding//lipid binding//ion binding//anion binding
Lj3g3v2809740	Non Characterized Hit- tr|Q60CY7|Q60CY7_SOLDE Putative F-box protein, identical OS=Solanum demissum ,28.27,2e-18,seg,NULL; FBOX,F-box domain, cyclin-like; A Receptor for Ubiquitination Targets,F-box domain, cyclin,gene.g49716.t1.1	-//-	-//-	-//-	-//-	GO:0005515//GO:0003674//GO:0005488	protein binding//molecular_function//binding
Lj3g3v2809610	Non Characterized Hit- tr|I1M3S1|I1M3S1_SOYBN Uncharacterized protein OS=Glycine max PE=3 SV=1,78.4,0,Serine/Threonine protein kinases, catalytic,Serine/threonine- / dual-specificity protein kinase, cat,CUFF.44688.1	GO:0006468//GO:0008152//GO:0006464//GO:0006793//GO:0006796//GO:0008150//GO:0009987//GO:0016310//GO:0019538//GO:0036211//GO:0043170//GO:0043412//GO:0044237//GO:0044238//GO:0044260//GO:0044267//GO:0071704	protein phosphorylation//metabolic process//cellular protein modification process//phosphorus metabolic process//phosphate-containing compound metabolic process//biological_process//cellular process//phosphorylation//protein metabolic process//protein modification process//macromolecule metabolic process//macromolecule modification//cellular metabolic process//primary metabolic process//cellular …	-//-	-//-	GO:0004672//GO:0005524//GO:0030246//GO:0003674//GO:0003824//GO:0016301//GO:0016740//GO:0016772//GO:0016773//GO:0000166//GO:0005488//GO:0017076//GO:0030554//GO:0032553//GO:0032555//GO:0032559//GO:0035639//GO:0036094//GO:0043167//GO:0043168//GO:0097159//GO:0097367//GO:1901265//GO:1901363	protein kinase activity//ATP binding//carbohydrate binding//molecular_function//catalytic activity//kinase activity//transferase activity//transferase activity, transferring phosphorus-containing groups//phosphotransferase activity, alcohol group as acceptor//nucleotide binding//binding//purine nucleotide binding//adenyl nucleotide binding//ribonucleotide binding//purine ribonucleotide binding//a…
Lj6g3v0792110	tr|G7K9J0|G7K9J0_MEDTR Disease resistance protein RPP8 OS=Medicago truncatula GN=MTR_5g027860 PE=4 S,40.4,2e-19,RNI-like,NULL; seg,NULL; no description,NULL,CUFF.58276.1	-//-	-//-	-//-	-//-	-//-	-//-
Lj1g3v3439090	tr|A2WVV7|A2WVV7_ORYSI Pectinesterase OS=Oryza sativa subsp. indica GN=OsI_04029 PE=3 SV=1,60,2e-19,Pectin lyase-like,Pectin lyase fold/virulence factor; SUBFAMILY NOT NAMED,NULL; FAMILY NOT NAMED,NUL,NODE_31157_length_304_cov_123.782898.path1.1	GO:0042545//GO:0008150//GO:0009987//GO:0016043//GO:0045229//GO:0071554//GO:0071555//GO:0071840	cell wall modification//biological_process//cellular process//cellular component organization//external encapsulating structure organization//cell wall organization or biogenesis//cell wall organization//cellular component organization or biogenesis	GO:0005618//GO:0005575//GO:0005623//GO:0030312//GO:0044464//GO:0071944	cell wall//cellular_component//cell//external encapsulating structure//cell part//cell periphery	GO:0030599//GO:0003674//GO:0003824//GO:0016787//GO:0016788//GO:0052689	pectinesterase activity//molecular_function//catalytic activity//hydrolase activity//hydrolase activity, acting on ester bonds//carboxylic ester hydrolase activity
Lj4g3v0620190	Non Characterized Hit- tr|I3SVZ0|I3SVZ0_LOTJA Uncharacterized protein OS=Lotus japonicus PE=2 SV=1,98.79,0,S-adenosyl-L-methionine-dependent methyltransferases,NULL; O-METHYLTRANSFERASE-RELATED,O-methyltrans,CUFF.47787.1	-//-	-//-	-//-	-//-	GO:0008171//GO:0003674//GO:0003824//GO:0008168//GO:0016740//GO:0016741	O-methyltransferase activity//molecular_function//catalytic activity//methyltransferase activity//transferase activity//transferase activity, transferring one-carbon groups
Lj4g3v1389470	#N/A	-//-	-//-	-//-	-//-	GO:0003676//GO:0008270//GO:0003674//GO:0005488//GO:0097159//GO:1901363//GO:0046872//GO:0043167//GO:0043169//GO:0046914	nucleic acid binding//zinc ion binding//molecular_function//binding//organic cyclic compound binding//heterocyclic compound binding//metal ion binding//ion binding//cation binding//transition metal ion binding
Lj6g3v0936950	tr|G7IQ97|G7IQ97_MEDTR Disease resistance-like protein GS4-1 OS=Medicago truncatula GN=MTR_2g040230 ,73.79,0,DISEASE RESISTANCE PROTEIN (TIR-NBS-LRR CLASS), PUTATIVE,NULL; LEUCINE-RICH REPEAT-CONTAINING PROTEI,CUFF.58787.1	GO:0007165//GO:0007154//GO:0008150//GO:0009987//GO:0023052//GO:0044699//GO:0044700//GO:0050789//GO:0050794//GO:0050896//GO:0051716//GO:0065007	signal transduction//cell communication//biological_process//cellular process//signaling//single-organism process//single organism signaling//regulation of biological process//regulation of cellular process//response to stimulus//cellular response to stimulus//biological regulation	-//-	-//-	GO:0005515//GO:0043531//GO:0003674//GO:0005488//GO:0000166//GO:0017076//GO:0030554//GO:0032553//GO:0032555//GO:0032559//GO:0036094//GO:0043167//GO:0043168//GO:0097159//GO:0097367//GO:1901265//GO:1901363	protein binding//ADP binding//molecular_function//binding//nucleotide binding//purine nucleotide binding//adenyl nucleotide binding//ribonucleotide binding//purine ribonucleotide binding//adenyl ribonucleotide binding//small molecule binding//ion binding//anion binding//organic cyclic compound binding//carbohydrate derivative binding//nucleoside phosphate binding//heterocyclic compound binding
Lj4g3v0334720	Non Characterized Hit- tr|I3T768|I3T768_LOTJA Uncharacterized protein OS=Lotus japonicus PE=2 SV=1,100,0,PROTEIN_KINASE_DOM,Protein kinase, catalytic domain; Pkinase,Protein kinase, catalytic domain; CELL ,CUFF.46962.1	GO:0006468//GO:0008152//GO:0006464//GO:0006793//GO:0006796//GO:0008150//GO:0009987//GO:0016310//GO:0019538//GO:0036211//GO:0043170//GO:0043412//GO:0044237//GO:0044238//GO:0044260//GO:0044267//GO:0071704	protein phosphorylation//metabolic process//cellular protein modification process//phosphorus metabolic process//phosphate-containing compound metabolic process//biological_process//cellular process//phosphorylation//protein metabolic process//protein modification process//macromolecule metabolic process//macromolecule modification//cellular metabolic process//primary metabolic process//cellular …	-//-	-//-	GO:0004672//GO:0005524//GO:0003674//GO:0003824//GO:0016301//GO:0016740//GO:0016772//GO:0016773//GO:0000166//GO:0005488//GO:0017076//GO:0030554//GO:0032553//GO:0032555//GO:0032559//GO:0035639//GO:0036094//GO:0043167//GO:0043168//GO:0097159//GO:0097367//GO:1901265//GO:1901363	protein kinase activity//ATP binding//molecular_function//catalytic activity//kinase activity//transferase activity//transferase activity, transferring phosphorus-containing groups//phosphotransferase activity, alcohol group as acceptor//nucleotide binding//binding//purine nucleotide binding//adenyl nucleotide binding//ribonucleotide binding//purine ribonucleotide binding//adenyl ribonucleotide b…
Lj3g3v2993390	Non Characterized Hit- tr|B9SCV1|B9SCV1_RICCO Putative uncharacterized protein OS=Ricinus communis G,69.23,0.000000000000003,Q6YZI4_ORYSA_Q6YZI4;,NULL; seg,NULL,CUFF.45083.1	-//-	-//-	-//-	-//-	-//-	-//-
Lj1g3v4831690	Non Characterized Hit- tr|I1LC60|I1LC60_SOYBN Uncharacterized protein OS=Glycine max GN=Gma.15237 PE,94.12,0,Serine/Threonine protein kinases, catalytic,Serine/threonine- / dual-specificity protein kinase, cat,CUFF.33404.1	GO:0006468//GO:0008152//GO:0006464//GO:0006793//GO:0006796//GO:0008150//GO:0009987//GO:0016310//GO:0019538//GO:0036211//GO:0043170//GO:0043412//GO:0044237//GO:0044238//GO:0044260//GO:0044267//GO:0071704	protein phosphorylation//metabolic process//cellular protein modification process//phosphorus metabolic process//phosphate-containing compound metabolic process//biological_process//cellular process//phosphorylation//protein metabolic process//protein modification process//macromolecule metabolic process//macromolecule modification//cellular metabolic process//primary metabolic process//cellular …	-//-	-//-	GO:0004674//GO:0005524//GO:0004672//GO:0003674//GO:0003824//GO:0016301//GO:0016740//GO:0016772//GO:0016773//GO:0000166//GO:0005488//GO:0017076//GO:0030554//GO:0032553//GO:0032555//GO:0032559//GO:0035639//GO:0036094//GO:0043167//GO:0043168//GO:0097159//GO:0097367//GO:1901265//GO:1901363	protein serine/threonine kinase activity//ATP binding//protein kinase activity//molecular_function//catalytic activity//kinase activity//transferase activity//transferase activity, transferring phosphorus-containing groups//phosphotransferase activity, alcohol group as acceptor//nucleotide binding//binding//purine nucleotide binding//adenyl nucleotide binding//ribonucleotide binding//purine ribon…
Lj3g3v1665830	#N/A	-//-	-//-	-//-	-//-	GO:0003676//GO:0008270//GO:0003674//GO:0005488//GO:0097159//GO:1901363//GO:0046872//GO:0043167//GO:0043169//GO:0046914	nucleic acid binding//zinc ion binding//molecular_function//binding//organic cyclic compound binding//heterocyclic compound binding//metal ion binding//ion binding//cation binding//transition metal ion binding
Lj3g3v2316740	tr|Q5XGI8|Q5XGI8_XENTR Pard3b protein (Fragment) OS=Xenopus tropicalis GN=pard3b PE=2 SV=1,26.28,0.042,seg,NULL,CUFF.43825.1	-//-	-//-	-//-	-//-	-//-	-//-
Lj6g3v1879850	Non Characterized Hit- tr|I1MR67|I1MR67_SOYBN Uncharacterized protein OS=Glycine max PE=4 SV=1,78.1,0,FAMILY NOT NAMED,NULL; DUF1084,Domain of unknown function DUF1084; seg,NULL,CUFF.60026.1	-//-	-//-	-//-	-//-	-//-	-//-
Lj6g3v0933570	tr|Q4A1N4|Q4A1N4_ASTMO Chalcone synthase (Fragment) OS=Astragalus mongholicus GN=CHS1 PE=2 SV=1,95.67,0,no description,Thiolase-like, subgroup; FAMILY NOT NAMED,NULL; Chal_sti_synt_C,Chalcone/stilbene syn,CUFF.58667.1	GO:0008152//GO:0008150	metabolic process//biological_process	-//-	-//-	GO:0003824//GO:0003674	catalytic activity//molecular_function
Lj3g3v1297070	Non Characterized Hit- tr|E1ZHJ8|E1ZHJ8_CHLVA Putative uncharacterized protein OS=Chlorella variabil,43.14,9e-18,GB DEF: HYPOTHETICAL PROTEIN AT2G32590,NULL; FAMILY NOT NAMED,NULL; seg,NULL; Cnd2,Condensin complex,CUFF.42430.1	GO:0007076//GO:0007059//GO:0051276//GO:0000070//GO:0000278//GO:0000280//GO:0000819//GO:0006323//GO:0006996//GO:0007049//GO:0007067//GO:0008150//GO:0009987//GO:0016043//GO:0022402//GO:0030261//GO:0044699//GO:0044763//GO:0048285//GO:0071103//GO:0071840//GO:0098813//GO:1902589//GO:1903047	mitotic chromosome condensation//chromosome segregation//chromosome organization//mitotic sister chromatid segregation//mitotic cell cycle//nuclear division//sister chromatid segregation//DNA packaging//organelle organization//cell cycle//mitotic nuclear division//biological_process//cellular process//cellular component organization//cell cycle process//chromosome condensation//single-organism pr…	GO:0000796//GO:0000793//GO:0005622//GO:0005575//GO:0005623//GO:0005694//GO:0032991//GO:0043226//GO:0043228//GO:0043229//GO:0043232//GO:0043234//GO:0044422//GO:0044424//GO:0044427//GO:0044446//GO:0044464//GO:0044815	condensin complex//condensed chromosome//intracellular//cellular_component//cell//chromosome//macromolecular complex//organelle//non-membrane-bounded organelle//intracellular organelle//intracellular non-membrane-bounded organelle//protein complex//organelle part//intracellular part//chromosomal part//intracellular organelle part//cell part//DNA packaging complex	-//-	-//-
Lj1g3v0014470	Non Characterized Hit- tr|B8G434|B8G434_CHLAD Putative uncharacterized protein (Precursor) OS=Chloro,40.38,9.2, ,CUFF.25277.1	-//-	-//-	-//-	-//-	-//-	-//-
Lj5g3v0616040	#N/A	-//-	-//-	-//-	-//-	GO:0003676//GO:0003674//GO:0005488//GO:0097159//GO:1901363	nucleic acid binding//molecular_function//binding//organic cyclic compound binding//heterocyclic compound binding
Lj3g3v2809690	Non Characterized Hit- tr|I3S9U6|I3S9U6_LOTJA Uncharacterized protein OS=Lotus japonicus PE=2 SV=1,98.48,0,seg,NULL; FAMILY NOT NAMED,NULL; Plant lipid transfer protein / seed storage,Bifunctional inhibitor/,CUFF.44983.1	-//-	-//-	-//-	-//-	-//-	-//-
Lj5g3v1697650	Non Characterized Hit- tr|I1NHU7|I1NHU7_SOYBN Uncharacterized protein OS=Glycine max GN=Gma.19607 PE,83.14,0,SUBFAMILY NOT NAMED,NULL; NT5C3 HYDROLASE,Pyrimidine 5'-nucleotidase, eukaryotic; UMPH-1,Pyrimidine ,CUFF.55760.1	-//-	-//-	GO:0005737//GO:0005622//GO:0005575//GO:0005623//GO:0044424//GO:0044464	cytoplasm//intracellular//cellular_component//cell//intracellular part//cell part	GO:0000287//GO:0008253//GO:0003674//GO:0005488//GO:0046872//GO:0043167//GO:0043169//GO:0003824//GO:0008252//GO:0016787//GO:0016788//GO:0016791//GO:0042578	magnesium ion binding//5'-nucleotidase activity//molecular_function//binding//metal ion binding//ion binding//cation binding//catalytic activity//nucleotidase activity//hydrolase activity//hydrolase activity, acting on ester bonds//phosphatase activity//phosphoric ester hydrolase activity
Lj6g3v0408380	Non Characterized Hit- tr|I1MZG2|I1MZG2_SOYBN Uncharacterized protein OS=Glycine max PE=3 SV=1,82.04,0,seg,NULL; SRF-TF,Transcription factor, MADS-box; ELECTRON CARRIER/ IRON-SULFUR CLUSTER BINDING,NULL;,CUFF.57783.1	-//-	-//-	-//-	-//-	GO:0003677//GO:0046983//GO:0003674//GO:0003676//GO:0005488//GO:0097159//GO:1901363//GO:0005515	DNA binding//protein dimerization activity//molecular_function//nucleic acid binding//binding//organic cyclic compound binding//heterocyclic compound binding//protein binding
Lj1g3v2580750	NODE_56677_length_520_cov_87.023079.path1.1	-//-	-//-	-//-	-//-	-//-	-//-
Lj5g3v1575190	Non Characterized Hit- tr|I1L7M8|I1L7M8_SOYBN Uncharacterized protein OS=Glycine max GN=Gma.4614 PE=,83.86,0,AMP_BINDING,AMP-binding, conserved site; Acetyl-CoA synthetase-like,NULL; no description,NULL; AMP-b,CUFF.55534.1	GO:0008152//GO:0008150	metabolic process//biological_process	-//-	-//-	GO:0003824//GO:0003674	catalytic activity//molecular_function
Lj3g3v1475730	tr|E2BWV9|E2BWV9_HARSA Sin3 histone deacetylase corepressor complex component SDS3 OS=Harpegnathos s,26.92,6.5,seg,NULL,CUFF.42701.1	-//-	-//-	-//-	-//-	-//-	-//-
Lj3g3v1101750	CUFF.42204.1	GO:0006506//GO:0008152//GO:0006464//GO:0006497//GO:0006505//GO:0006629//GO:0006643//GO:0006644//GO:0006650//GO:0006661//GO:0006664//GO:0006793//GO:0006796//GO:0008150//GO:0008610//GO:0008654//GO:0009058//GO:0009059//GO:0009247//GO:0009987//GO:0019538//GO:0019637//GO:0034645//GO:0036211//GO:0042157//GO:0042158//GO:0043170//GO:0043412//GO:0044237//GO:0044238//GO:0044249//GO:0044255//GO:0044260//GO:…	GPI anchor biosynthetic process//metabolic process//cellular protein modification process//protein lipidation//GPI anchor metabolic process//lipid metabolic process//membrane lipid metabolic process//phospholipid metabolic process//glycerophospholipid metabolic process//phosphatidylinositol biosynthetic process//glycolipid metabolic process//phosphorus metabolic process//phosphate-containing comp…	-//-	-//-	-//-	-//-
Lj4g3v1880780	#N/A	-//-	-//-	-//-	-//-	GO:0003676//GO:0008270//GO:0003674//GO:0005488//GO:0097159//GO:1901363//GO:0046872//GO:0043167//GO:0043169//GO:0046914	nucleic acid binding//zinc ion binding//molecular_function//binding//organic cyclic compound binding//heterocyclic compound binding//metal ion binding//ion binding//cation binding//transition metal ion binding
Lj4g3v0365590	Non Characterized Hit- tr|K3YA40|K3YA40_SETIT Uncharacterized protein OS=Setaria italica GN=Si011082,28.8,0.00000000000001,seg,NULL,CUFF.47143.1	-//-	-//-	-//-	-//-	-//-	-//-
Lj6g3v1880030	#N/A	-//-	-//-	-//-	-//-	GO:0003676//GO:0003674//GO:0005488//GO:0097159//GO:1901363	nucleic acid binding//molecular_function//binding//organic cyclic compound binding//heterocyclic compound binding
Lj3g3v2809600	Non Characterized Hit- tr|I1M3S1|I1M3S1_SOYBN Uncharacterized protein OS=Glycine max PE=3 SV=1,79.59,0,PROTEIN_KINASE_ATP,Protein kinase, ATP binding site; PROTEIN_KINASE_ST,Serine/threonine-protein kina,CUFF.44687.1	GO:0006468//GO:0008152//GO:0006464//GO:0006793//GO:0006796//GO:0008150//GO:0009987//GO:0016310//GO:0019538//GO:0036211//GO:0043170//GO:0043412//GO:0044237//GO:0044238//GO:0044260//GO:0044267//GO:0071704	protein phosphorylation//metabolic process//cellular protein modification process//phosphorus metabolic process//phosphate-containing compound metabolic process//biological_process//cellular process//phosphorylation//protein metabolic process//protein modification process//macromolecule metabolic process//macromolecule modification//cellular metabolic process//primary metabolic process//cellular …	-//-	-//-	GO:0004672//GO:0005524//GO:0030246//GO:0003674//GO:0003824//GO:0016301//GO:0016740//GO:0016772//GO:0016773//GO:0000166//GO:0005488//GO:0017076//GO:0030554//GO:0032553//GO:0032555//GO:0032559//GO:0035639//GO:0036094//GO:0043167//GO:0043168//GO:0097159//GO:0097367//GO:1901265//GO:1901363	protein kinase activity//ATP binding//carbohydrate binding//molecular_function//catalytic activity//kinase activity//transferase activity//transferase activity, transferring phosphorus-containing groups//phosphotransferase activity, alcohol group as acceptor//nucleotide binding//binding//purine nucleotide binding//adenyl nucleotide binding//ribonucleotide binding//purine ribonucleotide binding//a…
Lj1g3v2922680	Non Characterized Hit- tr|I1L632|I1L632_SOYBN Uncharacterized protein OS=Glycine max PE=3 SV=1,90.91,0.000000001,Clavaminate synthase-like,NULL; FE2OG_OXY,Oxoglutarate/iron-dependent dioxygenase; OXIDOREDUCTASE, 2,gene.g33748.t1.1	GO:0055114//GO:0008152//GO:0008150//GO:0044699//GO:0044710	oxidation-reduction process//metabolic process//biological_process//single-organism process//single-organism metabolic process	-//-	-//-	GO:0016491//GO:0003674//GO:0003824	oxidoreductase activity//molecular_function//catalytic activity
Lj5g3v1697720	tr|B9HVJ3|B9HVJ3_POPTR Predicted protein OS=Populus trichocarpa GN=POPTRDRAFT_567884 PE=4 SV=1,51.9,5e-19,RING/U-box,NULL; Ring finger,Zinc finger, RING-type; no description,Zinc finger, RING/FYVE/PHD-type;,CUFF.55767.1	-//-	-//-	-//-	-//-	-//-	-//-
Lj3g3v0950120	Non Characterized Hit- tr|I1KTX5|I1KTX5_SOYBN Uncharacterized protein OS=Glycine max PE=4 SV=1,79.8,0,seg,NULL; no description,NULL; Cation_efflux,Cation efflux protein; SUBFAMILY NOT NAMED,NULL; CATION,CUFF.41778.1	GO:0006812//GO:0055085//GO:0006810//GO:0006811//GO:0008150//GO:0051179//GO:0051234	cation transport//transmembrane transport//transport//ion transport//biological_process//localization//establishment of localization	GO:0016021//GO:0005575//GO:0016020//GO:0031224//GO:0044425	integral component of membrane//cellular_component//membrane//intrinsic component of membrane//membrane part	GO:0008324//GO:0003674//GO:0005215//GO:0022857//GO:0015075//GO:0022891//GO:0022892	cation transmembrane transporter activity//molecular_function//transporter activity//transmembrane transporter activity//ion transmembrane transporter activity//substrate-specific transmembrane transporter activity//substrate-specific transporter activity
Lj3g3v3338470	Non Characterized Hit- tr|G7KEH3|G7KEH3_MEDTR Putative uncharacterized protein OS=Medicago truncatul,65.62,2e-16,Q41063_PEA_Q41063;,Organ specific protein; DUF2775,Organ specific protein,CUFF.45655.1	-//-	-//-	-//-	-//-	-//-	-//-
Lj3g3v3765500	gene.g51377.t1.1	-//-	-//-	-//-	-//-	-//-	-//-
Lj6g3v0540620	gi|1370141|emb|Z73949.1|.path2.1	-//-	-//-	-//-	-//-	GO:0003924//GO:0005525//GO:0003674//GO:0003824//GO:0017111//GO:0016462//GO:0016787//GO:0016817//GO:0016818//GO:0000166//GO:0001882//GO:0001883//GO:0005488//GO:0017076//GO:0019001//GO:0032549//GO:0032550//GO:0032553//GO:0032555//GO:0032561//GO:0035639//GO:0036094//GO:0043167//GO:0043168//GO:0097159//GO:0097367//GO:1901265//GO:1901363	GTPase activity//GTP binding//molecular_function//catalytic activity//nucleoside-triphosphatase activity//pyrophosphatase activity//hydrolase activity//hydrolase activity, acting on acid anhydrides//hydrolase activity, acting on acid anhydrides, in phosphorus-containing anhydrides//nucleotide binding//nucleoside binding//purine nucleoside binding//binding//purine nucleotide binding//guanyl nucleo…
Lj4g3v2823360	Non Characterized Hit- tr|K4ADQ8|K4ADQ8_SETIT Uncharacterized protein OS=Setaria italica GN=Si037015,32.07,9e-19,DUF4057,Domain of unknown function DUF4057; SUBFAMILY NOT NAMED,NULL; FAMILY NOT NAMED,NULL; seg,NUL,CUFF.51733.1	-//-	-//-	-//-	-//-	-//-	-//-
Lj3g3v1422930	#N/A	-//-	-//-	-//-	-//-	GO:0003676//GO:0003674//GO:0005488//GO:0097159//GO:1901363	nucleic acid binding//molecular_function//binding//organic cyclic compound binding//heterocyclic compound binding
Lj2g3v0636920	CUFF.35131.1	-//-	-//-	-//-	-//-	-//-	-//-
Lj6g3v1078560	Non Characterized Hit- tr|I3S4M4|I3S4M4_LOTJA Uncharacterized protein OS=Lotus japonicus PE=2 SV=1,98.91,0,Lipocalin_2,Lipocalin/cytosolic fatty-acid binding protein domain; seg,NULL; BCTLIPOCALIN,Lipocalin,,CUFF.58994.1	-//-	-//-	-//-	-//-	-//-	-//-
Lj1g3v4717420	tr|A9RQK1|A9RQK1_PHYPA Predicted protein OS=Physcomitrella patens subsp. patens GN=PHYPADRAFT_204779,44.86,2e-18,Nucleic acid-binding proteins,Nucleic acid-binding, OB-fold-like; no description,Nucleic acid-bindin,CUFF.33099.1	GO:0006260//GO:0006281//GO:0006310//GO:0008152//GO:0006139//GO:0006259//GO:0006725//GO:0006807//GO:0008150//GO:0009058//GO:0009059//GO:0009987//GO:0034641//GO:0034645//GO:0043170//GO:0044237//GO:0044238//GO:0044249//GO:0044260//GO:0046483//GO:0071704//GO:0090304//GO:1901360//GO:1901576//GO:0006950//GO:0006974//GO:0033554//GO:0050896//GO:0051716	DNA replication//DNA repair//DNA recombination//metabolic process//nucleobase-containing compound metabolic process//DNA metabolic process//cellular aromatic compound metabolic process//nitrogen compound metabolic process//biological_process//biosynthetic process//macromolecule biosynthetic process//cellular process//cellular nitrogen compound metabolic process//cellular macromolecule biosyntheti…	GO:0005634//GO:0005622//GO:0005575//GO:0005623//GO:0043231//GO:0043226//GO:0043227//GO:0043229//GO:0044424//GO:0044464	nucleus//intracellular//cellular_component//cell//intracellular membrane-bounded organelle//organelle//membrane-bounded organelle//intracellular organelle//intracellular part//cell part	GO:0003677//GO:0003674//GO:0003676//GO:0005488//GO:0097159//GO:1901363	DNA binding//molecular_function//nucleic acid binding//binding//organic cyclic compound binding//heterocyclic compound binding
Lj6g3v0792100	tr|G7JA00|G7JA00_MEDTR NBS-containing resistance-like protein OS=Medicago truncatula GN=MTR_3g069210,68.85,0,NB-ARC,NB-ARC; CG2471-PA (LP11415P),NULL; LEUCINE-RICH REPEAT-CONTAINING PROTEIN,NULL,CUFF.58275.1	-//-	-//-	-//-	-//-	GO:0043531//GO:0000166//GO:0003674//GO:0005488//GO:0017076//GO:0030554//GO:0032553//GO:0032555//GO:0032559//GO:0036094//GO:0043167//GO:0043168//GO:0097159//GO:0097367//GO:1901265//GO:1901363	ADP binding//nucleotide binding//molecular_function//binding//purine nucleotide binding//adenyl nucleotide binding//ribonucleotide binding//purine ribonucleotide binding//adenyl ribonucleotide binding//small molecule binding//ion binding//anion binding//organic cyclic compound binding//carbohydrate derivative binding//nucleoside phosphate binding//heterocyclic compound binding
Lj3g3v0598480	Non Characterized Hit- tr|H2T773|H2T773_TAKRU Uncharacterized protein (Fragment) OS=Takifugu rubripe,30.86,6.6, ,gene.g45690.t1.1	-//-	-//-	-//-	-//-	-//-	-//-
Lj5g3v0279100	CUFF.52697.1	-//-	-//-	-//-	-//-	-//-	-//-
Lj1g3v0651980	Non Characterized Hit- tr|J4USH9|J4USH9_9BACT Uncharacterized protein OS=Prevotella sp. MSX73 PE=4 S,40.48,5.8,seg,NULL,CUFF.26114.1	-//-	-//-	-//-	-//-	-//-	-//-
Lj3g3v2809350	Non Characterized Hit- tr|I1M3S5|I1M3S5_SOYBN Uncharacterized protein OS=Glycine max GN=Gma.56828 PE,69.81,0,(Trans)glycosidases,Glycoside hydrolase, superfamily; seg,NULL; no description,Glycoside hydrolase, ,CUFF.44678.1	GO:0005975//GO:0008152//GO:0008150//GO:0044238//GO:0071704	carbohydrate metabolic process//metabolic process//biological_process//primary metabolic process//organic substance metabolic process	-//-	-//-	GO:0004553//GO:0003674//GO:0003824//GO:0016787//GO:0016798	hydrolase activity, hydrolyzing O-glycosyl compounds//molecular_function//catalytic activity//hydrolase activity//hydrolase activity, acting on glycosyl bonds
Lj3g3v2810130	tr|B9HGP9|B9HGP9_POPTR Aminotransferase family protein OS=Populus trichocarpa GN=AMT8 PE=4 SV=1,43.84,0.0000000002,TYROSINE AMINOTRANSFERASE,NULL; SUBGROUP I AMINOTRANSFERASE RELATED,NULL; Aminotran_1_2,Aminotransfe,CUFF.44851.1	GO:0009058//GO:0008152//GO:0008150	biosynthetic process//metabolic process//biological_process	-//-	-//-	GO:0030170//GO:0003674//GO:0005488//GO:0019842//GO:0036094//GO:0043167//GO:0043168//GO:0048037//GO:0070279//GO:0097159//GO:1901363	pyridoxal phosphate binding//molecular_function//binding//vitamin binding//small molecule binding//ion binding//anion binding//cofactor binding//vitamin B6 binding//organic cyclic compound binding//heterocyclic compound binding
Lj6g3v0920480	Non Characterized Hit- tr|G7IXM4|G7IXM4_MEDTR Putative uncharacterized protein OS=Medicago truncatul,73.55,0,FAMILY NOT NAMED,NULL; coiled-coil,NULL; seg,NULL,CUFF.58518.1	-//-	-//-	-//-	-//-	-//-	-//-
Lj1g3v2173100	Non Characterized Hit- tr|I3SZ51|I3SZ51_LOTJA Uncharacterized protein OS=Lotus japonicus PE=2 SV=1,99.26,0,ER LUMEN PROTEIN RETAINING RECEPTOR,NULL; ER LUMEN PROTEIN RETAINING RECEPTOR,ER lumen protein retai,CUFF.28690.1	GO:0006621//GO:0008104//GO:0008150//GO:0009987//GO:0032507//GO:0033036//GO:0033365//GO:0034613//GO:0035437//GO:0044699//GO:0044763//GO:0045185//GO:0051179//GO:0051220//GO:0051235//GO:0051641//GO:0051651//GO:0065007//GO:0065008//GO:0070727//GO:0070972//GO:0072595//GO:1902578	protein retention in ER lumen//protein localization//biological_process//cellular process//maintenance of protein location in cell//macromolecule localization//protein localization to organelle//cellular protein localization//maintenance of protein localization in endoplasmic reticulum//single-organism process//single-organism cellular process//maintenance of protein location//localization//cytop…	GO:0016021//GO:0005575//GO:0016020//GO:0031224//GO:0044425	integral component of membrane//cellular_component//membrane//intrinsic component of membrane//membrane part	GO:0046923//GO:0003674//GO:0005048//GO:0005488//GO:0033218//GO:0042277	ER retention sequence binding//molecular_function//signal sequence binding//binding//amide binding//peptide binding
Lj6g3v0327420	tr|A9TUC6|A9TUC6_PHYPA Predicted protein OS=Physcomitrella patens subsp. patens GN=PHYPADRAFT_150936,39.34,5e-19, ,NODE_84813_length_665_cov_15.273685.path2.1	-//-	-//-	GO:1990879//GO:0000228//GO:0005622//GO:0005575//GO:0000781//GO:0000782//GO:0000783//GO:0000784//GO:0005623//GO:0005634//GO:0005694//GO:0043231//GO:0031974//GO:0031981//GO:0032991//GO:0032993//GO:0043226//GO:0043227//GO:0043228//GO:0043229//GO:0043232//GO:0043233//GO:0044422//GO:0044424//GO:0044427//GO:0044428//GO:0044446//GO:0044454//GO:0044464//GO:0070013//GO:0098687	CST complex//nuclear chromosome//intracellular//cellular_component//chromosome, telomeric region//telomere cap complex//nuclear telomere cap complex//nuclear chromosome, telomeric region//cell//nucleus//chromosome//intracellular membrane-bounded organelle//membrane-enclosed lumen//nuclear lumen//macromolecular complex//protein-DNA complex//organelle//membrane-bounded organelle//non-membrane-bound…	GO:0003697//GO:0003674//GO:0003676//GO:0003677//GO:0005488//GO:0097159//GO:1901363	single-stranded DNA binding//molecular_function//nucleic acid binding//DNA binding//binding//organic cyclic compound binding//heterocyclic compound binding
Lj1g3v4820060	Non Characterized Hit- tr|Q9M119|Q9M119_ARATH Putative uncharacterized protein AT4g01670 OS=Arabidop,41.13,2e-18,seg,NULL; FAMILY NOT NAMED,NULL,CUFF.33357.1	-//-	-//-	-//-	-//-	-//-	-//-
Lj4g3v2730390	Non Characterized Hit- tr|I1K4F8|I1K4F8_SOYBN Uncharacterized protein OS=Glycine max PE=4 SV=1,84.51,0,seg,NULL; DUF707,Protein of unknown function DUF707; SUBFAMILY NOT NAMED,NULL; FAMILY NOT NAMED,NULL,CUFF.51615.1	-//-	-//-	-//-	-//-	-//-	-//-
Lj1g3v2994560	tr|D5H7I2|D5H7I2_SALRM 23S rRNA (Guanosine-2'-O-)-methyltransferase OS=Salinibacter ruber (strain M8,42.06,5e-18,PUTATIVE UNCHARACTERIZED PROTEIN,NULL; RNA METHYLTRANSFERASE,NULL; alpha/beta knot,NULL; no descript,CUFF.29842.1	GO:0006396//GO:0008152//GO:0006139//GO:0006725//GO:0006807//GO:0008150//GO:0009987//GO:0010467//GO:0016070//GO:0034641//GO:0043170//GO:0044237//GO:0044238//GO:0044260//GO:0046483//GO:0071704//GO:0090304//GO:1901360	RNA processing//metabolic process//nucleobase-containing compound metabolic process//cellular aromatic compound metabolic process//nitrogen compound metabolic process//biological_process//cellular process//gene expression//RNA metabolic process//cellular nitrogen compound metabolic process//macromolecule metabolic process//cellular metabolic process//primary metabolic process//cellular macromolec…	-//-	-//-	GO:0003723//GO:0008173//GO:0003674//GO:0003676//GO:0005488//GO:0097159//GO:1901363//GO:0003824//GO:0008168//GO:0016740//GO:0016741	RNA binding//RNA methyltransferase activity//molecular_function//nucleic acid binding//binding//organic cyclic compound binding//heterocyclic compound binding//catalytic activity//methyltransferase activity//transferase activity//transferase activity, transferring one-carbon groups
Lj3g3v3082340	Non Characterized Hit- tr|I1LL29|I1LL29_SOYBN Uncharacterized protein OS=Glycine max PE=4 SV=1,86.65,0,UNCHARACTERIZED,NULL; DUF547,Domain of unknown function DUF547; Lzipper-MIP1,Ternary complex factor ,CUFF.45226.1	-//-	-//-	-//-	-//-	-//-	-//-
Lj6g3v1106080	Non Characterized Hit- tr|G7IJ02|G7IJ02_MEDTR Putative uncharacterized protein OS=Medicago truncatul,77.31,0,Tudor/PWWP/MBT,NULL; seg,NULL; ENT,EMSY N-terminal; coiled-coil,NULL; FAMILY NOT NAMED,NULL,CUFF.59110.1	-//-	-//-	-//-	-//-	-//-	-//-
Lj1g3v4093420	tr|B5LMP7|B5LMP7_CICAR 50S ribosomal protein L20, chloroplastic OS=Cicer arietinum GN=rpl20 PE=3 SV=,91.43,0.000000001,no description,NULL,NODE_71603_length_213_cov_18.920187.path2.1	-//-	-//-	-//-	-//-	-//-	-//-
Lj1g3v3753760	tr|E2RZH5|E2RZH5_9SOLA S-locus linked F-box protein type-4 OS=Petunia axillaris subsp. axillaris GN=,29.53,0.00000001, ,CUFF.31144.1	-//-	-//-	-//-	-//-	-//-	-//-
Lj1g3v3715190	Non Characterized Hit- tr|Q5BBL2|Q5BBL2_EMENI RNA binding effector protein Scp160, putative (AFU_ort,44.12,1.2,seg,NULL,CUFF.31102.1	-//-	-//-	-//-	-//-	-//-	-//-
Lj3g3v2172660	#N/A	-//-	-//-	-//-	-//-	GO:0003676//GO:0003674//GO:0005488//GO:0097159//GO:1901363	nucleic acid binding//molecular_function//binding//organic cyclic compound binding//heterocyclic compound binding
Lj4g3v1614580	Non Characterized Hit- tr|I3SQI8|I3SQI8_LOTJA Uncharacterized protein OS=Lotus japonicus PE=2 SV=1,82,0,EXPANSNFAMLY,Expansin/Lol pI; SUBFAMILY NOT NAMED,NULL; FAMILY NOT NAMED,NULL; no description,Barwin,CUFF.49468.1	-//-	-//-	-//-	-//-	-//-	-//-
Lj1g3v4047300	tr|C6ZRU5|C6ZRU5_SOYBN Protein kinase family protein OS=Glycine max GN=Gma.57101 PE=2 SV=1,81.63,0,Serine/Threonine protein kinases, catalytic,Serine/threonine- / dual-specificity protein kinase, cat,CUFF.31921.1	GO:0006468//GO:0008152//GO:0006464//GO:0006793//GO:0006796//GO:0008150//GO:0009987//GO:0016310//GO:0019538//GO:0036211//GO:0043170//GO:0043412//GO:0044237//GO:0044238//GO:0044260//GO:0044267//GO:0071704	protein phosphorylation//metabolic process//cellular protein modification process//phosphorus metabolic process//phosphate-containing compound metabolic process//biological_process//cellular process//phosphorylation//protein metabolic process//protein modification process//macromolecule metabolic process//macromolecule modification//cellular metabolic process//primary metabolic process//cellular …	-//-	-//-	GO:0004672//GO:0005524//GO:0003674//GO:0003824//GO:0016301//GO:0016740//GO:0016772//GO:0016773//GO:0000166//GO:0005488//GO:0017076//GO:0030554//GO:0032553//GO:0032555//GO:0032559//GO:0035639//GO:0036094//GO:0043167//GO:0043168//GO:0097159//GO:0097367//GO:1901265//GO:1901363	protein kinase activity//ATP binding//molecular_function//catalytic activity//kinase activity//transferase activity//transferase activity, transferring phosphorus-containing groups//phosphotransferase activity, alcohol group as acceptor//nucleotide binding//binding//purine nucleotide binding//adenyl nucleotide binding//ribonucleotide binding//purine ribonucleotide binding//adenyl ribonucleotide b…
Lj4g3v1880770	tr|G7L6R3|G7L6R3_MEDTR Tir-nbs-lrr resistance protein OS=Medicago truncatula GN=MTR_8g020220 PE=4 SV,36.99,0.0002,coiled-coil,NULL; seg,NULL,gene.g55700.t1.1	-//-	-//-	-//-	-//-	-//-	-//-
Lj2g3v3339360	Non Characterized Hit- tr|I3T5M5|I3T5M5_LOTJA Uncharacterized protein OS=Lotus japonicus PE=2 SV=1,98.6,0,ALDOKETO_REDUCTASE_2,Aldo/keto reductase, conserved site; ALDOKETO_REDUCTASE_1,Aldo/keto reductase, ,CUFF.40267.1	-//-	-//-	-//-	-//-	-//-	-//-
Lj3g3v2810120	tr|E9CA45|E9CA45_CAPO3 P-type ATPase OS=Capsaspora owczarzaki (strain ATCC 30864) GN=CAOG_05067 PE=4,32.23,0.0000000000004,SUBFAMILY NOT NAMED,NULL; FAMILY NOT NAMED,ATPase, P-type, phospholipid-translocating, flippase; seg,CUFF.44722.1	-//-	-//-	-//-	-//-	GO:0000166//GO:0003674//GO:0005488//GO:0036094//GO:0097159//GO:1901265//GO:1901363	nucleotide binding//molecular_function//binding//small molecule binding//organic cyclic compound binding//nucleoside phosphate binding//heterocyclic compound binding
Lj3g3v2993380	Non Characterized Hit- tr|J3L3S7|J3L3S7_ORYBR Uncharacterized protein OS=Oryza brachyantha GN=OB01G3,32.79,0.11,seg,NULL,CUFF.45081.1	-//-	-//-	-//-	-//-	-//-	-//-
Lj6g3v1878830	Non Characterized Hit- tr|I3STV7|I3STV7_MEDTR Uncharacterized protein OS=Medicago truncatula PE=2 SV,98.7,0,SUBFAMILY NOT NAMED,NULL; DER1-LIKE PROTEIN, DERLIN,Derlin; DER1,Derlin; seg,NULL; Rhomboid-like,NUL,CUFF.60024.1	-//-	-//-	GO:0016021//GO:0005575//GO:0016020//GO:0031224//GO:0044425	integral component of membrane//cellular_component//membrane//intrinsic component of membrane//membrane part	GO:0004252//GO:0003674//GO:0003824//GO:0004175//GO:0008236//GO:0008233//GO:0070011//GO:0016787//GO:0017171	serine-type endopeptidase activity//molecular_function//catalytic activity//endopeptidase activity//serine-type peptidase activity//peptidase activity//peptidase activity, acting on L-amino acid peptides//hydrolase activity//serine hydrolase activity
Lj3g3v0012290	tr|D7LAA6|D7LAA6_ARALL ATMRP11 OS=Arabidopsis lyrata subsp. lyrata GN=ARALYDRAFT_480238 PE=3 SV=1,59.7,0.000000000000009,seg,NULL; SUBFAMILY NOT NAMED,NULL; FAMILY NOT NAMED,NULL,CUFF.40192.1	GO:0006810//GO:0055085//GO:0008150//GO:0051179//GO:0051234	transport//transmembrane transport//biological_process//localization//establishment of localization	GO:0016021//GO:0005575//GO:0016020//GO:0031224//GO:0044425	integral component of membrane//cellular_component//membrane//intrinsic component of membrane//membrane part	GO:0005524//GO:0042626//GO:0000166//GO:0003674//GO:0005488//GO:0017076//GO:0030554//GO:0032553//GO:0032555//GO:0032559//GO:0035639//GO:0036094//GO:0043167//GO:0043168//GO:0097159//GO:0097367//GO:1901265//GO:1901363//GO:0042623//GO:0003824//GO:0017111//GO:0005215//GO:0022857//GO:0016887//GO:0015399//GO:0015405//GO:0016462//GO:0016787//GO:0016817//GO:0016818//GO:0016820//GO:0022804//GO:0043492	ATP binding//ATPase activity, coupled to transmembrane movement of substances//nucleotide binding//molecular_function//binding//purine nucleotide binding//adenyl nucleotide binding//ribonucleotide binding//purine ribonucleotide binding//adenyl ribonucleotide binding//purine ribonucleoside triphosphate binding//small molecule binding//ion binding//anion binding//organic cyclic compound binding//ca…
Lj6g3v0156040	#N/A	-//-	-//-	-//-	-//-	GO:0003676//GO:0003674//GO:0005488//GO:0097159//GO:1901363	nucleic acid binding//molecular_function//binding//organic cyclic compound binding//heterocyclic compound binding
Lj1g3v2922950	gi|1370163|emb|Z73931.1|.path1.1	-//-	-//-	-//-	-//-	GO:0003924//GO:0005525//GO:0003674//GO:0003824//GO:0017111//GO:0016462//GO:0016787//GO:0016817//GO:0016818//GO:0000166//GO:0001882//GO:0001883//GO:0005488//GO:0017076//GO:0019001//GO:0032549//GO:0032550//GO:0032553//GO:0032555//GO:0032561//GO:0035639//GO:0036094//GO:0043167//GO:0043168//GO:0097159//GO:0097367//GO:1901265//GO:1901363	GTPase activity//GTP binding//molecular_function//catalytic activity//nucleoside-triphosphatase activity//pyrophosphatase activity//hydrolase activity//hydrolase activity, acting on acid anhydrides//hydrolase activity, acting on acid anhydrides, in phosphorus-containing anhydrides//nucleotide binding//nucleoside binding//purine nucleoside binding//binding//purine nucleotide binding//guanyl nucleo…
Lj4g3v2269810	tr|G7JMS0|G7JMS0_MEDTR 2-succinylbenzoate-CoA ligase OS=Medicago truncatula GN=MTR_4g121600 PE=4 SV=,90.57,0,AMP-binding,AMP-dependent synthetase/ligase; DUF4009,Domain of unknown function DUF4009; no descript,CUFF.51270.1	GO:0008152//GO:0008150	metabolic process//biological_process	-//-	-//-	GO:0003824//GO:0003674	catalytic activity//molecular_function
Lj6g3v2017480	Non Characterized Hit- tr|I3S8Q2|I3S8Q2_LOTJA Uncharacterized protein OS=Lotus japonicus PE=2 SV=1,94.33,0,ZF_SBP,Transcription factor, SBP-box; SBP,Transcription factor, SBP-box; no description,Transcriptio,gene.g67301.t1.1	-//-	-//-	GO:0005634//GO:0005622//GO:0005575//GO:0005623//GO:0043231//GO:0043226//GO:0043227//GO:0043229//GO:0044424//GO:0044464	nucleus//intracellular//cellular_component//cell//intracellular membrane-bounded organelle//organelle//membrane-bounded organelle//intracellular organelle//intracellular part//cell part	GO:0003677//GO:0003674//GO:0003676//GO:0005488//GO:0097159//GO:1901363	DNA binding//molecular_function//nucleic acid binding//binding//organic cyclic compound binding//heterocyclic compound binding
Lj3g3v3752310	Non Characterized Hit- tr|B9SHQ6|B9SHQ6_RICCO Putative uncharacterized protein OS=Ricinus communis G,67.28,0,DDHD,DDHD; SEC23 INTERACTING PROTEIN P125-RELATED,NULL; SEC-23 INTERACTING PROTEIN P125,NULL; coiled,CUFF.46313.1	-//-	-//-	-//-	-//-	-//-	-//-
Lj6g3v1618370	Non Characterized Hit- tr|I1MG74|I1MG74_SOYBN Uncharacterized protein OS=Glycine max GN=Gma.45540 PE,78.22,0,ALPHA-GLUCOSIDASE,NULL; ALPHA-GLUCOSIDASE,Glycoside hydrolase, family 31; seg,NULL; Glyco_hydro_31,G,CUFF.59695.1	GO:0005975//GO:0008152//GO:0008150//GO:0044238//GO:0071704	carbohydrate metabolic process//metabolic process//biological_process//primary metabolic process//organic substance metabolic process	-//-	-//-	GO:0003824//GO:0030246//GO:0004553//GO:0003674//GO:0005488//GO:0016787//GO:0016798	catalytic activity//carbohydrate binding//hydrolase activity, hydrolyzing O-glycosyl compounds//molecular_function//binding//hydrolase activity//hydrolase activity, acting on glycosyl bonds
Lj6g3v0539610	tr|C1E3T6|C1E3T6_MICSR Predicted protein OS=Micromonas sp. (strain RCC299 / NOUM17) GN=MICPUN_57798 ,32.58,5e-18, ,CUFF.58019.1	-//-	-//-	-//-	-//-	-//-	-//-
Lj4g3v2765500	tr|G7LC96|G7LC96_MEDTR Auxin-induced protein 5NG4 OS=Medicago truncatula GN=MTR_8g092650 PE=4 SV=1,82.35,0,Multidrug resistance efflux transporter EmrE,NULL; EamA,Drug/metabolite transporter; seg,NULL; FAMIL,CUFF.51602.1	-//-	-//-	GO:0016020//GO:0016021//GO:0005575//GO:0031224//GO:0044425	membrane//integral component of membrane//cellular_component//intrinsic component of membrane//membrane part	-//-	-//-
Lj1g3v2807750	CUFF.29488.1	-//-	-//-	-//-	-//-	-//-	-//-
Lj4g3v1880490	Non Characterized Hit- tr|G7K949|G7K949_MEDTR Putative uncharacterized protein OS=Medicago truncatul,35.58,0.00000000004, ,CUFF.49801.1	-//-	-//-	-//-	-//-	-//-	-//-
Lj3g3v0598470	Non Characterized Hit- tr|G7I606|G7I606_MEDTR Putative uncharacterized protein OS=Medicago truncatul,71.55,0,SUBFAMILY NOT NAMED,NULL; FAMILY NOT NAMED,NULL; Nucleotid_trans,Nucleotide-diphospho-sugar transfer,CUFF.41008.1	-//-	-//-	-//-	-//-	-//-	-//-
Lj3g3v1090480	Non Characterized Hit- tr|I3S2I6|I3S2I6_LOTJA Uncharacterized protein OS=Lotus japonicus PE=2 SV=1,38.33,0.004, ,CUFF.42172.1	-//-	-//-	-//-	-//-	-//-	-//-
Lj4g3v3019470	tr|A9RJZ4|A9RJZ4_PHYPA Predicted protein OS=Physcomitrella patens subsp. patens GN=PHYPADRAFT_159542,26.67,4e-18,A Receptor for Ubiquitination Targets,F-box domain, cyclin-like; F-box-like,NULL; no description,NUL,CUFF.52147.1	-//-	-//-	-//-	-//-	GO:0005515//GO:0003674//GO:0005488	protein binding//molecular_function//binding
Lj3g3v2248230	#N/A	-//-	-//-	-//-	-//-	GO:0005515//GO:0003674//GO:0005488	protein binding//molecular_function//binding
Lj2g3v0536770	Non Characterized Hit- tr|B9RVT5|B9RVT5_RICCO Putative uncharacterized protein OS=Ricinus communis G,77.46,3e-19,seg,NULL,CUFF.34694.1	-//-	-//-	-//-	-//-	-//-	-//-
Lj1g3v3892040	#N/A	-//-	-//-	-//-	-//-	GO:0003676//GO:0003674//GO:0005488//GO:0097159//GO:1901363	nucleic acid binding//molecular_function//binding//organic cyclic compound binding//heterocyclic compound binding
Lj1g3v1787970	Non Characterized Hit- tr|G7LIE3|G7LIE3_MEDTR Putative uncharacterized protein OS=Medicago truncatul,67.19,4e-19,DUF659,Domain of unknown function DUF659; SUBFAMILY NOT NAMED,NULL; FAMILY NOT NAMED,NULL,CUFF.27921.1	-//-	-//-	-//-	-//-	-//-	-//-
Lj1g3v3385880	Non Characterized Hit- tr|E8M5J4|E8M5J4_9VIBR Uncharacterized protein OS=Vibrio sinaloensis DSM 2132,30.43,4.6,seg,NULL,CUFF.30607.1	-//-	-//-	-//-	-//-	-//-	-//-
Lj6g3v0920470	Non Characterized Hit- tr|I1KY71|I1KY71_SOYBN Uncharacterized protein OS=Glycine max GN=Gma.39532 PE,84.26,0,seg,NULL; ACYLAMINO-ACID-RELEASING ENZYME,NULL; PROTEASE FAMILY S9B,C DIPEPTIDYL-PEPTIDASE IV-RELATE,CUFF.58525.1	GO:0006508//GO:0008152//GO:0008150//GO:0019538//GO:0043170//GO:0044238//GO:0071704	proteolysis//metabolic process//biological_process//protein metabolic process//macromolecule metabolic process//primary metabolic process//organic substance metabolic process	-//-	-//-	GO:0008236//GO:0003674//GO:0003824//GO:0008233//GO:0070011//GO:0016787//GO:0017171	serine-type peptidase activity//molecular_function//catalytic activity//peptidase activity//peptidase activity, acting on L-amino acid peptides//hydrolase activity//serine hydrolase activity
Lj1g3v2724960	Non Characterized Hit- tr|G7KT40|G7KT40_MEDTR Putative uncharacterized protein OS=Medicago truncatul,36.2,3e-18,seg,NULL,CUFF.29441.1	-//-	-//-	-//-	-//-	-//-	-//-
Lj5g3v0554410	Non Characterized Hit- tr|I3SHC9|I3SHC9_LOTJA Uncharacterized protein OS=Lotus japonicus PE=4 SV=1,100,0.000000001,coiled-coil,NULL; seg,NULL,CUFF.53392.1	-//-	-//-	-//-	-//-	-//-	-//-
Lj2g3v1195300	Non Characterized Hit- tr|K4ARN6|K4ARN6_SOLLC Uncharacterized protein OS=Solanum lycopersicum GN=Sol,53.33,0.000000000001,NUCLEOPORIN-RELATED,NULL; Dirigent,Plant disease resistance response protein,gene.g40991.t1.1	-//-	-//-	-//-	-//-	-//-	-//-
Lj1g3v3690440	Non Characterized Hit- tr|Q9LTY7|Q9LTY7_ARATH Putative uncharacterized protein OS=Arabidopsis thalia,35.71,1e-18,seg,NULL,CUFF.31096.1	-//-	-//-	-//-	-//-	-//-	-//-
Lj2g3v1199970	tr|Q6QUQ3|Q6QUQ3_CAPCH Auxin and ethylene responsive GH3-like protein OS=Capsicum chinense GN=GH3 PE,86.13,0,SUBFAMILY NOT NAMED,NULL; FAMILY NOT NAMED,NULL; GH3,GH3 auxin-responsive promoter,CUFF.36489.1	-//-	-//-	-//-	-//-	-//-	-//-
Lj1g3v2580740	#N/A	-//-	-//-	-//-	-//-	GO:0003676//GO:0003674//GO:0005488//GO:0097159//GO:1901363	nucleic acid binding//molecular_function//binding//organic cyclic compound binding//heterocyclic compound binding
Lj5g3v0890590	CUFF.54196.1	-//-	-//-	-//-	-//-	-//-	-//-
Lj5g3v1794680	tr|O24324|O24324_PHAVU Cysteine proteinase (Precursor) OS=Phaseolus vulgaris PE=3 SV=1,87.2,0,no description,NULL; Peptidase_C1,Peptidase C1A, papain C-terminal; CYSTEINE PROTEASE,NULL; CYSTEINE,CUFF.55943.1	GO:0006508//GO:0008152//GO:0008150//GO:0019538//GO:0043170//GO:0044238//GO:0071704	proteolysis//metabolic process//biological_process//protein metabolic process//macromolecule metabolic process//primary metabolic process//organic substance metabolic process	-//-	-//-	GO:0008234//GO:0003674//GO:0003824//GO:0008233//GO:0070011//GO:0016787	cysteine-type peptidase activity//molecular_function//catalytic activity//peptidase activity//peptidase activity, acting on L-amino acid peptides//hydrolase activity
Lj4g3v1880880	#N/A	GO:0015074//GO:0008152//GO:0006139//GO:0006259//GO:0006725//GO:0006807//GO:0008150//GO:0009987//GO:0034641//GO:0043170//GO:0044237//GO:0044238//GO:0044260//GO:0046483//GO:0071704//GO:0090304//GO:1901360	DNA integration//metabolic process//nucleobase-containing compound metabolic process//DNA metabolic process//cellular aromatic compound metabolic process//nitrogen compound metabolic process//biological_process//cellular process//cellular nitrogen compound metabolic process//macromolecule metabolic process//cellular metabolic process//primary metabolic process//cellular macromolecule metabolic pr…	-//-	-//-	GO:0003676//GO:0003674//GO:0005488//GO:0097159//GO:1901363	nucleic acid binding//molecular_function//binding//organic cyclic compound binding//heterocyclic compound binding
Lj4g3v0343310	Non Characterized Hit- tr|I1KR14|I1KR14_SOYBN Uncharacterized protein (Fragment) OS=Glycine max PE=3,87.61,0,ATP-BINDING CASSETTE TRANSPORTER PLANT,NULL; ATP-BINDING CASSETTE TRANSPORTER,NULL; no description,N,CUFF.46986.1	-//-	-//-	-//-	-//-	GO:0005524//GO:0016887//GO:0000166//GO:0003674//GO:0005488//GO:0017076//GO:0030554//GO:0032553//GO:0032555//GO:0032559//GO:0035639//GO:0036094//GO:0043167//GO:0043168//GO:0097159//GO:0097367//GO:1901265//GO:1901363//GO:0003824//GO:0017111//GO:0016462//GO:0016787//GO:0016817//GO:0016818	ATP binding//ATPase activity//nucleotide binding//molecular_function//binding//purine nucleotide binding//adenyl nucleotide binding//ribonucleotide binding//purine ribonucleotide binding//adenyl ribonucleotide binding//purine ribonucleoside triphosphate binding//small molecule binding//ion binding//anion binding//organic cyclic compound binding//carbohydrate derivative binding//nucleoside phospha…
Lj5g3v1697640	tr|C1EEU2|C1EEU2_MICSR Predicted protein OS=Micromonas sp. (strain RCC299 / NOUM17) GN=MICPUN_106293,24.46,1e-17,FAMILY NOT NAMED,NULL; seg,NULL,CUFF.55759.1	-//-	-//-	-//-	-//-	-//-	-//-
Lj6g3v0098640	Non Characterized Hit- tr|I3S6T3|I3S6T3_LOTJA Uncharacterized protein OS=Lotus japonicus PE=2 SV=1,98.3,0,Nucleotide-diphospho-sugar transferases,NULL; MGAT2,N-acetylglucosaminyltransferase II; BETA-1,2-N-A,CUFF.57508.1	GO:0009312//GO:0008152//GO:0005975//GO:0008150//GO:0009058//GO:0009311//GO:0016051//GO:0044238//GO:0044699//GO:0044710//GO:0044711//GO:0044723//GO:0071704//GO:1901576	oligosaccharide biosynthetic process//metabolic process//carbohydrate metabolic process//biological_process//biosynthetic process//oligosaccharide metabolic process//carbohydrate biosynthetic process//primary metabolic process//single-organism process//single-organism metabolic process//single-organism biosynthetic process//single-organism carbohydrate metabolic process//organic substance metabol…	GO:0005795//GO:0016021//GO:0005622//GO:0005575//GO:0005623//GO:0005737//GO:0043231//GO:0005794//GO:0012505//GO:0031984//GO:0043226//GO:0043227//GO:0043229//GO:0044422//GO:0044424//GO:0044431//GO:0044444//GO:0044446//GO:0044464//GO:0098791//GO:0016020//GO:0031224//GO:0044425	Golgi stack//integral component of membrane//intracellular//cellular_component//cell//cytoplasm//intracellular membrane-bounded organelle//Golgi apparatus//endomembrane system//organelle subcompartment//organelle//membrane-bounded organelle//intracellular organelle//organelle part//intracellular part//Golgi apparatus part//cytoplasmic part//intracellular organelle part//cell part//Golgi subcompar…	GO:0008455//GO:0003674//GO:0003824//GO:0008194//GO:0008375//GO:0016740//GO:0016757//GO:0016758	alpha-1,6-mannosylglycoprotein 2-beta-N-acetylglucosaminyltransferase activity//molecular_function//catalytic activity//UDP-glycosyltransferase activity//acetylglucosaminyltransferase activity//transferase activity//transferase activity, transferring glycosyl groups//transferase activity, transferring hexosyl groups
Lj4g3v3113460	Non Characterized Hit- tr|I1MQS6|I1MQS6_SOYBN Uncharacterized protein OS=Glycine max PE=4 SV=1,84.14,0,GST_N,Glutathione S-transferase, N-terminal; GST_C,Glutathione S-transferase, C-terminal; EF1G,Trans,CUFF.52398.1	GO:0006414//GO:0008152//GO:0006412//GO:0006518//GO:0006807//GO:0008150//GO:0009058//GO:0009059//GO:0009987//GO:0010467//GO:0019538//GO:0034641//GO:0034645//GO:0043043//GO:0043170//GO:0043603//GO:0043604//GO:0044237//GO:0044238//GO:0044249//GO:0044260//GO:0044267//GO:0044271//GO:0071704//GO:1901564//GO:1901566//GO:1901576	translational elongation//metabolic process//translation//peptide metabolic process//nitrogen compound metabolic process//biological_process//biosynthetic process//macromolecule biosynthetic process//cellular process//gene expression//protein metabolic process//cellular nitrogen compound metabolic process//cellular macromolecule biosynthetic process//peptide biosynthetic process//macromolecule me…	-//-	-//-	GO:0005515//GO:0003746//GO:0003674//GO:0005488//GO:0003676//GO:0003723//GO:0008135//GO:0097159//GO:1901363	protein binding//translation elongation factor activity//molecular_function//binding//nucleic acid binding//RNA binding//translation factor activity, RNA binding//organic cyclic compound binding//heterocyclic compound binding
Lj1g3v2217460	Non Characterized Hit- tr|I3MBX5|I3MBX5_SPETR Uncharacterized protein (Fragment) OS=Spermophilus tri,44.04,2e-18,La,RNA-binding protein Lupus La; seg,NULL; Domain in the RNA-binding Lupus La protein;,RNA-binding p,CUFF.28719.1	-//-	-//-	-//-	-//-	-//-	-//-
Lj6g3v0408370	Non Characterized Hit- tr|I1LMA2|I1LMA2_SOYBN Uncharacterized protein OS=Glycine max GN=Gma.36277 PE,68.6,0,RING/U-box,NULL; ARM repeat,Armadillo-type fold; U-box,U box domain; Modified RING finger domain,U b,CUFF.57784.1	GO:0016567//GO:0008152//GO:0006464//GO:0008150//GO:0009987//GO:0019538//GO:0032446//GO:0036211//GO:0043170//GO:0043412//GO:0044237//GO:0044238//GO:0044260//GO:0044267//GO:0070647//GO:0071704	protein ubiquitination//metabolic process//cellular protein modification process//biological_process//cellular process//protein metabolic process//protein modification by small protein conjugation//protein modification process//macromolecule metabolic process//macromolecule modification//cellular metabolic process//primary metabolic process//cellular macromolecule metabolic process//cellular prot…	-//-	-//-	GO:0005488//GO:0004842//GO:0003674//GO:0003824//GO:0016740//GO:0019787	binding//ubiquitin-protein transferase activity//molecular_function//catalytic activity//transferase activity//ubiquitin-like protein transferase activity
Lj3g3v3639230	tr|Q2HTX0|Q2HTX0_MEDTR Frigida-like OS=Medicago truncatula GN=MtrDRAFT_AC149601g7v2 PE=4 SV=1,34.1,5e-18,seg,NULL; coiled-coil,NULL; Frigida,Frigida-like,CUFF.46092.1	-//-	-//-	-//-	-//-	-//-	-//-
Lj4g3v2730370	Non Characterized Hit- tr|D5AAI4|D5AAI4_PICSI Putative uncharacterized protein OS=Picea sitchensis P,53.85,6e-17,seg,NULL,CUFF.51612.1	-//-	-//-	-//-	-//-	-//-	-//-
Lj1g3v2300720	tr|A9RW32|A9RW32_PHYPA Predicted protein (Fragment) OS=Physcomitrella patens subsp. patens GN=PHYPAD,50.65,0.00000000000005, ,CUFF.28837.1	-//-	-//-	-//-	-//-	-//-	-//-
Lj5g3v1497880	tr|B6TUF2|B6TUF2_MAIZE RALF OS=Zea mays PE=2 SV=1,60.71,3e-19,seg,NULL; RALF,Rapid ALkalinization Factor,CUFF.55320.1	-//-	-//-	-//-	-//-	-//-	-//-
Lj5g3v1575180	Non Characterized Hit- tr|I3RZV3|I3RZV3_LOTJA Uncharacterized protein OS=Lotus japonicus PE=2 SV=1,85.48,0,SUBFAMILY NOT NAMED,NULL; O-METHYLTRANSFERASE,NULL; no description,NULL; S-adenosyl-L-methionine-dep,NODE_46370_length_396_cov_129.391418.path3.1	-//-	-//-	-//-	-//-	GO:0008171//GO:0003674//GO:0003824//GO:0008168//GO:0016740//GO:0016741	O-methyltransferase activity//molecular_function//catalytic activity//methyltransferase activity//transferase activity//transferase activity, transferring one-carbon groups
Lj3g3v3243170	Non Characterized Hit- tr|I1MM93|I1MM93_SOYBN Uncharacterized protein OS=Glycine max PE=3 SV=1,83.76,0,HAD-like,HAD-like domain; Hydrolase,Haloacid dehalogenase-like hydrolase; E1-E2_ATPase,ATPase, P-typ,CUFF.45513.1	-//-	-//-	-//-	-//-	-//-	-//-
Lj3g3v1148100	Non Characterized Hit- tr|I1LTU2|I1LTU2_SOYBN Uncharacterized protein OS=Glycine max GN=Gma.3384 PE=,78.76,0,NAD(P)-binding Rossmann-fold domains,NULL; no description,NAD(P)-binding domain; MALE STERILITY PROT,CUFF.42313.1	-//-	-//-	-//-	-//-	-//-	-//-
Lj6g3v2067950	#N/A	-//-	-//-	-//-	-//-	GO:0030247//GO:0001871//GO:0003674//GO:0030246//GO:0005488	polysaccharide binding//pattern binding//molecular_function//carbohydrate binding//binding
Lj1g3v0002090	Non Characterized Hit- tr|I1KG13|I1KG13_SOYBN Uncharacterized protein OS=Glycine max GN=Gma.52040 PE,73.36,0,DUF1298,O-acyltransferase, WSD1, C-terminal; WES_acyltransf,O-acyltransferase, WSD1, N-terminal; SUB,CUFF.25117.1	GO:0045017//GO:0008152//GO:0006629//GO:0008150//GO:0008610//GO:0009058//GO:0009987//GO:0044237//GO:0044238//GO:0044249//GO:0044255//GO:0044699//GO:0044710//GO:0044711//GO:0044763//GO:0046486//GO:0071704//GO:1901576	glycerolipid biosynthetic process//metabolic process//lipid metabolic process//biological_process//lipid biosynthetic process//biosynthetic process//cellular process//cellular metabolic process//primary metabolic process//cellular biosynthetic process//cellular lipid metabolic process//single-organism process//single-organism metabolic process//single-organism biosynthetic process//single-organis…	-//-	-//-	GO:0004144//GO:0003674//GO:0003824//GO:0008374//GO:0016411//GO:0016740//GO:0016746//GO:0016747	diacylglycerol O-acyltransferase activity//molecular_function//catalytic activity//O-acyltransferase activity//acylglycerol O-acyltransferase activity//transferase activity//transferase activity, transferring acyl groups//transferase activity, transferring acyl groups other than amino-acyl groups
Lj1g3v0013440	tr|D2KTV5|D2KTV5_LOTJA UDP-glucose glucosyltransferase OS=Lotus japonicus GN=IS10a PE=2 SV=1,100,0,PTHR11926,UDP-glucuronosyl/UDP-glucosyltransferase; SSF53756,NULL; UDPGT,UDP-glucuronosyl/UDP-glucos,CUFF.25275.1	GO:0008152//GO:0008150	metabolic process//biological_process	-//-	-//-	GO:0016758//GO:0003674//GO:0003824//GO:0016740//GO:0016757	transferase activity, transferring hexosyl groups//molecular_function//catalytic activity//transferase activity//transferase activity, transferring glycosyl groups
Lj1g3v3715180	Non Characterized Hit- tr|I1LAP6|I1LAP6_SOYBN Uncharacterized protein OS=Glycine max PE=4 SV=1,65.67,9e-17,no description,NULL; FBOX,F-box domain, cyclin-like; A Receptor for Ubiquitination Targets,F-box dom,gene.g35234.t1.1	-//-	-//-	-//-	-//-	GO:0005515//GO:0003674//GO:0005488	protein binding//molecular_function//binding
Lj1g3v2922670	Non Characterized Hit- tr|I1LTC8|I1LTC8_SOYBN Uncharacterized protein OS=Glycine max PE=4 SV=1,33.33,5e-19,coiled-coil,NULL,CUFF.29676.1	-//-	-//-	-//-	-//-	-//-	-//-
Lj1g3v2391190	tr|G7KU41|G7KU41_MEDTR Pentatricopeptide repeat-containing protein OS=Medicago truncatula GN=MTR_7g0,78.12,0,PPR_2,Pentatricopeptide repeat; PPR,Pentatricopeptide repeat; SUBFAMILY NOT NAMED,NULL; FAMILY NOT N,CUFF.28979.1	-//-	-//-	-//-	-//-	-//-	-//-
Lj5g3v1414150	Non Characterized Hit- tr|A9NW78|A9NW78_PICSI Putative uncharacterized protein OS=Picea sitchensis P,35.9,4e-19,seg,NULL,CUFF.55222.1	-//-	-//-	-//-	-//-	-//-	-//-
Lj3g3v2172650	tr|Q7VRJ4|Q7VRJ4_BLOFL DNA polymerase I OS=Blochmannia floridanus GN=polA PE=3 SV=1,30.77,6.6,seg,NULL,CUFF.43606.1	-//-	-//-	-//-	-//-	-//-	-//-
Lj4g3v0526620	Non Characterized Hit- tr|C7Z6A1|C7Z6A1_NECH7 Putative uncharacterized protein OS=Nectria haematococ,37.74,0.17, ,CUFF.47562.1	-//-	-//-	-//-	-//-	-//-	-//-
Lj3g3v2923160	Non Characterized Hit- tr|J3LZB8|J3LZB8_ORYBR Uncharacterized protein OS=Oryza brachyantha GN=OB04G2,52.75,5e-19,seg,NULL; FAMILY NOT NAMED,NULL; DUF1068,Protein of unknown function DUF1068,CUFF.44995.1	-//-	-//-	-//-	-//-	-//-	-//-
Lj5g3v0255660	tr|G7J5W8|G7J5W8_MEDTR Syringolide-induced protein 14-1-1 OS=Medicago truncatula GN=MTR_3g114750 PE=,53.06,2e-18,seg,NULL,NODE_44398_length_849_cov_143.697296.path2.1	-//-	-//-	-//-	-//-	-//-	-//-
Lj2g3v2017720	Non Characterized Hit- tr|I1LGE7|I1LGE7_SOYBN Uncharacterized protein OS=Glycine max PE=4 SV=1,79.59,0,seg,NULL; Toll/Interleukin receptor TIR domain,Toll/interleukin-1 receptor homology (TIR) domain; P-,CUFF.38449.1	GO:0007165//GO:0007154//GO:0008150//GO:0009987//GO:0023052//GO:0044699//GO:0044700//GO:0050789//GO:0050794//GO:0050896//GO:0051716//GO:0065007	signal transduction//cell communication//biological_process//cellular process//signaling//single-organism process//single organism signaling//regulation of biological process//regulation of cellular process//response to stimulus//cellular response to stimulus//biological regulation	-//-	-//-	GO:0005515//GO:0003674//GO:0005488	protein binding//molecular_function//binding
Lj6g3v2272140	Non Characterized Hit- tr|I1K125|I1K125_SOYBN Uncharacterized protein (Fragment) OS=Glycine max PE=4,33.5,0.000000000000003,FBA_1,F-box associated domain, type 1; F_box_assoc_1: F-box protein interaction domain,F-box associa,CUFF.60954.1	-//-	-//-	-//-	-//-	-//-	-//-
Lj4g3v2823350	Non Characterized Hit- tr|I1QNF8|I1QNF8_ORYGL Uncharacterized protein OS=Oryza glaberrima PE=4 SV=1,47.5,9e-16,seg,NULL,CUFF.51734.1	-//-	-//-	-//-	-//-	-//-	-//-
Lj4g3v1511490	tr|A8WPN7|A8WPN7_CAEBR Protein CBG01143 OS=Caenorhabditis briggsae GN=CBG01143 PE=4 SV=2,34.92,3.9,seg,NULL,CUFF.49323.1	-//-	-//-	-//-	-//-	-//-	-//-
Lj5g3v1697700	tr|G7I8H8|G7I8H8_MEDTR RING finger-like protein OS=Medicago truncatula GN=MTR_1g056350 PE=4 SV=1,50.63,2e-19,ZF_RING_2,Zinc finger, RING-type; RING/U-box,NULL; no description,Zinc finger, RING/FYVE/PHD-type; s,CUFF.55766.1	-//-	-//-	-//-	-//-	-//-	-//-
Lj6g3v0227600	Non Characterized Hit- tr|I3SAL6|I3SAL6_LOTJA Uncharacterized protein OS=Lotus japonicus PE=2 SV=1,100,0.00000000000001,seg,NULL; DUF4033,Domain of unknown function DUF4033,CUFF.57657.1	-//-	-//-	-//-	-//-	-//-	-//-
Lj5g3v0747050	Non Characterized Hit- tr|J9P457|J9P457_CANFA Uncharacterized protein OS=Canis familiaris GN=FBXL20 ,28.23,1e-18,LRR_6,NULL; seg,NULL; no description,NULL; RNI-like,NULL; Leucine-rich repeat - CC (cysteine-contain,CUFF.53904.1	-//-	-//-	-//-	-//-	-//-	-//-
Lj4g3v2311350	tr|G7JLI9|G7JLI9_MEDTR Late embryogenesis abundant protein Lea5 OS=Medicago truncatula GN=MTR_4g1200,55.96,9e-17,LEA_3,Late embryogenesis abundant protein, LEA-5; seg,NULL,CUFF.50747.1	GO:0006950//GO:0008150//GO:0050896	response to stress//biological_process//response to stimulus	-//-	-//-	-//-	-//-
Lj6g3v0936940	#N/A	-//-	-//-	-//-	-//-	GO:0008270//GO:0003674//GO:0005488//GO:0046872//GO:0043167//GO:0043169//GO:0046914	zinc ion binding//molecular_function//binding//metal ion binding//ion binding//cation binding//transition metal ion binding
Lj1g3v4717410	Non Characterized Hit- tr|G4V0E4|G4V0E4_NEUT9 Putative uncharacterized protein OS=Neurospora tetrasp,31.82,9, ,CUFF.33098.1	GO:0006260//GO:0006281//GO:0006310//GO:0008152//GO:0006139//GO:0006259//GO:0006725//GO:0006807//GO:0008150//GO:0009058//GO:0009059//GO:0009987//GO:0034641//GO:0034645//GO:0043170//GO:0044237//GO:0044238//GO:0044249//GO:0044260//GO:0046483//GO:0071704//GO:0090304//GO:1901360//GO:1901576//GO:0006950//GO:0006974//GO:0033554//GO:0050896//GO:0051716	DNA replication//DNA repair//DNA recombination//metabolic process//nucleobase-containing compound metabolic process//DNA metabolic process//cellular aromatic compound metabolic process//nitrogen compound metabolic process//biological_process//biosynthetic process//macromolecule biosynthetic process//cellular process//cellular nitrogen compound metabolic process//cellular macromolecule biosyntheti…	GO:0005634//GO:0005622//GO:0005575//GO:0005623//GO:0043231//GO:0043226//GO:0043227//GO:0043229//GO:0044424//GO:0044464	nucleus//intracellular//cellular_component//cell//intracellular membrane-bounded organelle//organelle//membrane-bounded organelle//intracellular organelle//intracellular part//cell part	GO:0003677//GO:0003674//GO:0003676//GO:0005488//GO:0097159//GO:1901363	DNA binding//molecular_function//nucleic acid binding//binding//organic cyclic compound binding//heterocyclic compound binding
Lj1g3v3847290	Non Characterized Hit- tr|I3SYR4|I3SYR4_LOTJA Uncharacterized protein OS=Lotus japonicus PE=4 SV=1,61.54,5e-19,seg,NULL,CUFF.31302.1	-//-	-//-	-//-	-//-	-//-	-//-
Lj1g3v4699720	Non Characterized Hit- tr|H2SG55|H2SG55_TAKRU Uncharacterized protein (Fragment) OS=Takifugu rubripe,25.69,0.82, ,CUFF.32957.1	-//-	-//-	-//-	-//-	-//-	-//-
Lj4g3v0012160	Non Characterized Hit- tr|I1KNR6|I1KNR6_SOYBN Uncharacterized protein OS=Glycine max PE=4 SV=1,82.11,0,seg,NULL; MFS general substrate transporter,Major facilitator superfamily domain, general substrate ,CUFF.46351.1	GO:0006810//GO:0008150//GO:0051179//GO:0051234	transport//biological_process//localization//establishment of localization	GO:0016020//GO:0005575	membrane//cellular_component	GO:0005215//GO:0003674	transporter activity//molecular_function
Lj3g3v3752300	Non Characterized Hit- tr|C9ZFJ0|C9ZFJ0_STRSW Putative uncharacterized protein OS=Streptomyces scabi,35.59,3.7, ,CUFF.46312.1	-//-	-//-	-//-	-//-	-//-	-//-
Lj4g3v3004130	Non Characterized Hit- tr|I1LG74|I1LG74_SOYBN Uncharacterized protein OS=Glycine max GN=Gma.57862 PE,87.97,0,galE: UDP-glucose 4-epimerase,UDP-glucose 4-epimerase; no description,NAD(P)-binding domain; no desc,CUFF.52029.1	-//-	-//-	-//-	-//-	-//-	-//-
Lj2g3v1169970	tr|D7T990|D7T990_VITVI Methionine aminopeptidase OS=Vitis vinifera GN=VIT_01s0011g03080 PE=3 SV=1,85.45,5e-19,no description,Peptidase M24, structural domain; Creatinase/aminopeptidase,Peptidase M24, structural,CUFF.36387.1	-//-	-//-	-//-	-//-	-//-	-//-
Lj5g3v0963160	Non Characterized Hit- tr|K4AXN7|K4AXN7_SOLLC Uncharacterized protein OS=Solanum lycopersicum GN=Sol,38.3,1e-16,BASIC 7S GLOBULIN-RELATED,NULL; ASPARTYL PROTEASES,Peptidase A1; no description,Peptidase aspartic, ,CUFF.54477.1	-//-	-//-	-//-	-//-	-//-	-//-
Lj4g3v1316160	#N/A	GO:0015074//GO:0008152//GO:0006139//GO:0006259//GO:0006725//GO:0006807//GO:0008150//GO:0009987//GO:0034641//GO:0043170//GO:0044237//GO:0044238//GO:0044260//GO:0046483//GO:0071704//GO:0090304//GO:1901360	DNA integration//metabolic process//nucleobase-containing compound metabolic process//DNA metabolic process//cellular aromatic compound metabolic process//nitrogen compound metabolic process//biological_process//cellular process//cellular nitrogen compound metabolic process//macromolecule metabolic process//cellular metabolic process//primary metabolic process//cellular macromolecule metabolic pr…	-//-	-//-	GO:0003676//GO:0003674//GO:0005488//GO:0097159//GO:1901363	nucleic acid binding//molecular_function//binding//organic cyclic compound binding//heterocyclic compound binding
Lj6g3v0779840	tr|G7ZW65|G7ZW65_MEDTR Cytochrome P450 OS=Medicago truncatula GN=MTR_037s0002 PE=3 SV=1,69.03,0,Cytochrome P450,Cytochrome P450; EP450I,Cytochrome P450, E-class, group I; p450,Cytochrome P450; no ,CUFF.58264.1	GO:0055114//GO:0008152//GO:0008150//GO:0044699//GO:0044710	oxidation-reduction process//metabolic process//biological_process//single-organism process//single-organism metabolic process	-//-	-//-	GO:0005506//GO:0016705//GO:0020037//GO:0003674//GO:0005488//GO:0046872//GO:0043167//GO:0043169//GO:0046914//GO:0003824//GO:0016491//GO:0046906//GO:0097159//GO:1901363	iron ion binding//oxidoreductase activity, acting on paired donors, with incorporation or reduction of molecular oxygen//heme binding//molecular_function//binding//metal ion binding//ion binding//cation binding//transition metal ion binding//catalytic activity//oxidoreductase activity//tetrapyrrole binding//organic cyclic compound binding//heterocyclic compound binding
Lj3g3v2811140	tr|A9T0I3|A9T0I3_PHYPA Predicted protein OS=Physcomitrella patens subsp. patens GN=PHYPADRAFT_234584,26.26,2e-17,RETICULON-RELATED (PLANT),NULL; RETICULON,Reticulon; coiled-coil,NULL; seg,NULL; Reticulon,Reticulon,CUFF.44719.1	-//-	-//-	-//-	-//-	-//-	-//-
Lj2g3v0636050	Non Characterized Hit- tr|Q22WK5|Q22WK5_TETTS Putative uncharacterized protein OS=Tetrahymena thermo,36.56,0.46,seg,NULL; coiled-coil,NULL,CUFF.35124.1	GO:0006071//GO:0008152//GO:0005975//GO:0006066//GO:0008150//GO:0009987//GO:0019400//GO:0019751//GO:0044237//GO:0044238//GO:0044262//GO:0044281//GO:0044699//GO:0044710//GO:0044723//GO:0044763//GO:0071704//GO:1901615	glycerol metabolic process//metabolic process//carbohydrate metabolic process//alcohol metabolic process//biological_process//cellular process//alditol metabolic process//polyol metabolic process//cellular metabolic process//primary metabolic process//cellular carbohydrate metabolic process//small molecule metabolic process//single-organism process//single-organism metabolic process//single-organ…	-//-	-//-	GO:0004371//GO:0003674//GO:0003824//GO:0016301//GO:0016740//GO:0016772//GO:0016773	glycerone kinase activity//molecular_function//catalytic activity//kinase activity//transferase activity//transferase activity, transferring phosphorus-containing groups//phosphotransferase activity, alcohol group as acceptor
Lj3g3v0718630	tr|G0RJH7|G0RJH7_HYPJQ Predicted protein OS=Hypocrea jecorina (strain QM6a) GN=TRIREDRAFT_62120 PE=4,28.57,0.64,seg,NULL,CUFF.41184.1	-//-	-//-	-//-	-//-	-//-	-//-
Lj3g3v2096020	Non Characterized Hit- tr|I3T057|I3T057_LOTJA Uncharacterized protein OS=Lotus japonicus PE=2 SV=1,97.71,0,Tryptophan synthase beta subunit-like PLP-dependent enzymes,Tryptophan synthase beta subunit-like PL,NODE_53291_length_579_cov_108.908463.path2.1	-//-	-//-	-//-	-//-	-//-	-//-
Lj5g3v2134890	Non Characterized Hit- tr|I1NFV1|I1NFV1_SOYBN Uncharacterized protein OS=Glycine max GN=Gma.41293 PE,84.58,0,CwfJ_C_1,Cwf19-like, C-terminal domain-1; CwfJ_C_2,Cwf19-like protein, C-terminal domain-2; coiled-c,CUFF.56795.1	-//-	-//-	-//-	-//-	GO:0003824//GO:0003674	catalytic activity//molecular_function
Lj1g3v3559200	tr|B9GP89|B9GP89_POPTR Predicted protein OS=Populus trichocarpa GN=POPTRDRAFT_551980 PE=4 SV=1,57.29,2e-19,DUF581,Protein of unknown function DUF581; seg,NULL,CUFF.30872.1	-//-	-//-	-//-	-//-	-//-	-//-
Lj1g3v1134070	Non Characterized Hit- tr|I1KB69|I1KB69_SOYBN Uncharacterized protein OS=Glycine max GN=Gma.54169 PE,78.85,2e-16,seg,NULL,CUFF.27146.1	-//-	-//-	-//-	-//-	-//-	-//-
Lj5g3v1699370	CUFF.55817.1	-//-	-//-	-//-	-//-	-//-	-//-
Lj5g3v1950950	Non Characterized Hit- tr|I1LDH0|I1LDH0_SOYBN Uncharacterized protein OS=Glycine max GN=Gma.2890 PE=,85.25,0,UIM,Ubiquitin interacting motif; seg,NULL; Ubiquitin-interacting motif.,Ubiquitin interacting motif;,CUFF.56232.1	-//-	-//-	-//-	-//-	-//-	-//-
Lj6g3v0792080	Non Characterized Hit- tr|I1JJG0|I1JJG0_SOYBN Uncharacterized protein OS=Glycine max GN=Gma.55819 PE,50.98,0.004, ,CUFF.58273.1	-//-	-//-	-//-	-//-	-//-	-//-
Lj2g3v0608550	#N/A	-//-	-//-	-//-	-//-	GO:0004866//GO:0003674//GO:0004857//GO:0061135//GO:0030414//GO:0030234//GO:0061134//GO:0098772	endopeptidase inhibitor activity//molecular_function//enzyme inhibitor activity//endopeptidase regulator activity//peptidase inhibitor activity//enzyme regulator activity//peptidase regulator activity//molecular function regulator
Lj4g3v0333700	Non Characterized Hit- tr|B9W4T6|B9W4T6_PHAAT Putative polygalacturonase-inhibiting protein (Precurs,71.95,0,no description,NULL; L domain-like,NULL; FAMILY NOT NAMED,NULL; seg,NULL; LRRNT_2,Leucine-rich repea,CUFF.46899.1	-//-	-//-	-//-	-//-	-//-	-//-
Lj1g3v4093410	tr|G7JQA7|G7JQA7_MEDTR Apocytochrome f OS=Medicago truncatula GN=MTR_4g034760 PE=3 SV=1,93.33,0,no description,Cytochrome f large domain; no description,NULL; CYTF,Cytochrome f; seg,NULL; CYTOCHRO,CUFF.32129.1	GO:0015979//GO:0008152//GO:0008150//GO:0009987//GO:0044237	photosynthesis//metabolic process//biological_process//cellular process//cellular metabolic process	GO:0031361//GO:0005622//GO:0005575//GO:0016021//GO:0016020//GO:0005623//GO:0009579//GO:0031224//GO:0031360//GO:0034357//GO:0042651//GO:0044424//GO:0044425//GO:0044436//GO:0044464	integral component of thylakoid membrane//intracellular//cellular_component//integral component of membrane//membrane//cell//thylakoid//intrinsic component of membrane//intrinsic component of thylakoid membrane//photosynthetic membrane//thylakoid membrane//intracellular part//membrane part//thylakoid part//cell part	GO:0005506//GO:0009055//GO:0020037//GO:0003674//GO:0005488//GO:0046872//GO:0043167//GO:0043169//GO:0046914//GO:0046906//GO:0097159//GO:1901363	iron ion binding//electron carrier activity//heme binding//molecular_function//binding//metal ion binding//ion binding//cation binding//transition metal ion binding//tetrapyrrole binding//organic cyclic compound binding//heterocyclic compound binding
Lj3g3v0339200	#N/A	GO:0015074//GO:0008152//GO:0006139//GO:0006259//GO:0006725//GO:0006807//GO:0008150//GO:0009987//GO:0034641//GO:0043170//GO:0044237//GO:0044238//GO:0044260//GO:0046483//GO:0071704//GO:0090304//GO:1901360	DNA integration//metabolic process//nucleobase-containing compound metabolic process//DNA metabolic process//cellular aromatic compound metabolic process//nitrogen compound metabolic process//biological_process//cellular process//cellular nitrogen compound metabolic process//macromolecule metabolic process//cellular metabolic process//primary metabolic process//cellular macromolecule metabolic pr…	-//-	-//-	GO:0003676//GO:0003674//GO:0005488//GO:0097159//GO:1901363	nucleic acid binding//molecular_function//binding//organic cyclic compound binding//heterocyclic compound binding
Lj5g3v1175610	CUFF.54942.1	-//-	-//-	-//-	-//-	-//-	-//-
Lj3g3v1665810	tr|Q0RY01|Q0RY01_RHOSR Probable transcriptional regulator, GntR family protein OS=Rhodococcus sp. (s,29.66,0.014,seg,NULL,CUFF.42944.1	-//-	-//-	-//-	-//-	-//-	-//-
Lj1g3v2661410	tr|Q2HTK4|Q2HTK4_MEDTR Protein kinase; U box OS=Medicago truncatula GN=MtrDRAFT_AC150440g7v2 PE=3 SV,81.95,0,seg,NULL; no description,Rossmann-like alpha/beta/alpha sandwich fold; no description,NULL; Serine/T,CUFF.29415.1	GO:0006468//GO:0008152//GO:0006464//GO:0006793//GO:0006796//GO:0008150//GO:0009987//GO:0016310//GO:0019538//GO:0036211//GO:0043170//GO:0043412//GO:0044237//GO:0044238//GO:0044260//GO:0044267//GO:0071704	protein phosphorylation//metabolic process//cellular protein modification process//phosphorus metabolic process//phosphate-containing compound metabolic process//biological_process//cellular process//phosphorylation//protein metabolic process//protein modification process//macromolecule metabolic process//macromolecule modification//cellular metabolic process//primary metabolic process//cellular …	-//-	-//-	GO:0004672//GO:0005524//GO:0003674//GO:0003824//GO:0016301//GO:0016740//GO:0016772//GO:0016773//GO:0000166//GO:0005488//GO:0017076//GO:0030554//GO:0032553//GO:0032555//GO:0032559//GO:0035639//GO:0036094//GO:0043167//GO:0043168//GO:0097159//GO:0097367//GO:1901265//GO:1901363	protein kinase activity//ATP binding//molecular_function//catalytic activity//kinase activity//transferase activity//transferase activity, transferring phosphorus-containing groups//phosphotransferase activity, alcohol group as acceptor//nucleotide binding//binding//purine nucleotide binding//adenyl nucleotide binding//ribonucleotide binding//purine ribonucleotide binding//adenyl ribonucleotide b…
Lj2g3v2507820	Non Characterized Hit- tr|C6TA64|C6TA64_SOYBN Putative uncharacterized protein OS=Glycine max PE=2 S,47.06,7.7, ,CUFF.39009.1	-//-	-//-	-//-	-//-	-//-	-//-
Lj3g3v2809340	tr|G6YMF1|G6YMF1_9ALTE VBCS repeat-containing protein (Fragment) OS=Marinobacter manganoxydans MnI7-,39.13,3.7, ,CUFF.44674.1	-//-	-//-	-//-	-//-	-//-	-//-
Lj5g3v2258560	Non Characterized Hit- tr|A5BC54|A5BC54_VITVI Putative uncharacterized protein OS=Vitis vinifera GN=,35.56,0.00004,SUBFAMILY NOT NAMED,NULL; RING ZINC FINGER PROTEIN,NULL; RING/U-box,NULL; seg,NULL; zf-RING_2,Zinc f,CUFF.57101.1	-//-	-//-	-//-	-//-	-//-	-//-
Lj4g3v0286260	Non Characterized Hit- tr|C0PA67|C0PA67_MAIZE Uncharacterized protein OS=Zea mays PE=2 SV=1,100,0.0000000004,seg,NULL; TUBULIN,Tubulin; Tubulin C-terminal domain-like,Tubulin/FtsZ, C-terminal; no description,T,CUFF.46844.1	-//-	-//-	-//-	-//-	-//-	-//-
Lj3g3v0235130	Non Characterized Hit- tr|G7II20|G7II20_MEDTR Putative uncharacterized protein OS=Medicago truncatul,85.16,0,LEA_2,Late embryogenesis abundant protein, LEA-14; seg,NULL,CUFF.40396.1	-//-	-//-	-//-	-//-	-//-	-//-
Lj4g3v1285050	Non Characterized Hit- tr|I3SMD3|I3SMD3_LOTJA Uncharacterized protein OS=Lotus japonicus PE=2 SV=1,100,0,PROKAR_LIPOPROTEIN,NULL; Tryp_alpha_amyl,Bifunctional inhibitor/plant lipid transfer protein/seed st,CUFF.48764.1	-//-	-//-	-//-	-//-	-//-	-//-
Lj6g3v0326410	Non Characterized Hit- tr|G7GW78|G7GW78_9ACTO Putative signaling protein OS=Gordonia amarae NBRC 155,34.88,9, ,CUFF.57711.1	-//-	-//-	-//-	-//-	-//-	-//-
Lj6g3v1239540	tr|F0RZA9|F0RZA9_SPHGB UvrD/REP helicase OS=Sphaerochaeta globosa (strain ATCC BAA-1886 / DSM 22777 ,31.51,2.7, ,CUFF.59281.1	-//-	-//-	-//-	-//-	-//-	-//-
Lj4g3v0506860	Non Characterized Hit- tr|I1KLT0|I1KLT0_SOYBN Uncharacterized protein OS=Glycine max PE=4 SV=1,78.85,0,PC-Esterase,PC-Esterase; PMR5N,PMR5 N-terminal domain; FAMILY NOT NAMED,NULL; seg,NULL,CUFF.47545.1	-//-	-//-	-//-	-//-	-//-	-//-
Lj5g3v2267380	Non Characterized Hit- tr|I1FEF1|I1FEF1_AMPQE Uncharacterized protein OS=Amphimedon queenslandica GN,31.56,7e-18,no description,Zinc finger, RING/FYVE/PHD-type; RING/U-box,NULL; ZF_RING_2,Zinc finger, RING-type; Z,CUFF.57182.1	-//-	-//-	-//-	-//-	-//-	-//-
Lj3g3v1403940	tr|K1QEF6|K1QEF6_CRAGI E3 ubiquitin-protein ligase Hakai OS=Crassostrea gigas PE=4 SV=1,54.55,0.00000003,ZF_RING_1,Zinc finger, RING-type, conserved site; E3 UBIQUITIN-PROTEIN LIGASE HAKAI-RELATED,NULL,CUFF.42545.1	-//-	-//-	-//-	-//-	-//-	-//-
Lj1g3v0014450	Non Characterized Hit- tr|B9RYJ2|B9RYJ2_RICCO DNA repair and recombination protein RAD54B, putative ,77.29,0,SUBFAMILY NOT NAMED,NULL; SWI/SNF-RELATED MATRIX-ASSOCIATED ACTIN-DEPENDENT REGULATOR OF CHROMATIN S,CUFF.25276.1	-//-	-//-	-//-	-//-	GO:0005524//GO:0000166//GO:0003674//GO:0005488//GO:0017076//GO:0030554//GO:0032553//GO:0032555//GO:0032559//GO:0035639//GO:0036094//GO:0043167//GO:0043168//GO:0097159//GO:0097367//GO:1901265//GO:1901363	ATP binding//nucleotide binding//molecular_function//binding//purine nucleotide binding//adenyl nucleotide binding//ribonucleotide binding//purine ribonucleotide binding//adenyl ribonucleotide binding//purine ribonucleoside triphosphate binding//small molecule binding//ion binding//anion binding//organic cyclic compound binding//carbohydrate derivative binding//nucleoside phosphate binding//heter…
Lj2g3v1862450	Non Characterized Hit- tr|I1JEV0|I1JEV0_SOYBN Uncharacterized protein OS=Glycine max PE=4 SV=1,46.15,3e-18,seg,NULL,CUFF.37972.1	-//-	-//-	-//-	-//-	-//-	-//-
Lj3g3v2441920	Non Characterized Hit- tr|D3BH49|D3BH49_POLPA Putative uncharacterized protein OS=Polysphondylium pa,30.91,6.4,seg,NULL,CUFF.44018.1	-//-	-//-	-//-	-//-	-//-	-//-
Lj5g3v0890580	Non Characterized Hit- tr|I1JG82|I1JG82_SOYBN Uncharacterized protein OS=Glycine max PE=4 SV=1,87.03,0,Elongation factor G C-terminus,Translation elongation factor EFG/EF2, C-terminal; no description,NUL,CUFF.54280.1	-//-	-//-	-//-	-//-	GO:0003924//GO:0005525//GO:0003674//GO:0003824//GO:0017111//GO:0016462//GO:0016787//GO:0016817//GO:0016818//GO:0000166//GO:0001882//GO:0001883//GO:0005488//GO:0017076//GO:0019001//GO:0032549//GO:0032550//GO:0032553//GO:0032555//GO:0032561//GO:0035639//GO:0036094//GO:0043167//GO:0043168//GO:0097159//GO:0097367//GO:1901265//GO:1901363	GTPase activity//GTP binding//molecular_function//catalytic activity//nucleoside-triphosphatase activity//pyrophosphatase activity//hydrolase activity//hydrolase activity, acting on acid anhydrides//hydrolase activity, acting on acid anhydrides, in phosphorus-containing anhydrides//nucleotide binding//nucleoside binding//purine nucleoside binding//binding//purine nucleotide binding//guanyl nucleo…
Lj5g3v0747060	tr|Q1WLZ2|Q1WLZ2_CHLIN 40S ribosomal protein S3 OS=Chlamydomonas incerta PE=2 SV=1,75.81,4e-19,Ribosomal protein S3 C-terminal domain,Ribosomal protein S3, C-terminal; 40S RIBOSOMAL PROTEIN S3,NU,CUFF.53893.1	-//-	-//-	-//-	-//-	-//-	-//-
Lj2g3v0636150	Non Characterized Hit- tr|Q6ZA60|Q6ZA60_ORYSJ Putative hydroxyproline-rich glycoprotein OS=Oryza sat,38.67,1e-18,Frigida,Frigida-like; FAMILY NOT NAMED,NULL,CUFF.35082.1	-//-	-//-	-//-	-//-	-//-	-//-
Lj3g3v3747880	Non Characterized Hit- tr|I1KMY6|I1KMY6_SOYBN Uncharacterized protein OS=Glycine max PE=4 SV=1,39.58,9e-19,FBA_1,F-box associated domain, type 1,NODE_54267_length_1353_cov_20.232817.path2.1	-//-	-//-	-//-	-//-	GO:0005515//GO:0003674//GO:0005488	protein binding//molecular_function//binding
Lj1g3v2296480	gene.g32913.t1.1	-//-	-//-	-//-	-//-	-//-	-//-
Lj4g3v1614570	tr|D2MN49|D2MN49_9FIRM Anaerobic ribonucleoside-triphosphate reductase OS=Bulleidia extructa W1219 G,37.5,1.3, ,CUFF.49467.1	-//-	-//-	-//-	-//-	-//-	-//-
Lj3g3v3500240	tr|D3NY83|D3NY83_AZOS1 NAD-dependent epimerase/dehydratase OS=Azospirillum sp. (strain B510) GN=AZL_,40.16,2e-18,no description,NAD(P)-binding domain; NAD(P)-binding Rossmann-fold domains,NULL; BLL6421 PROTEIN,NUL,CUFF.45875.1	-//-	-//-	-//-	-//-	-//-	-//-
Lj6g3v0227590	Non Characterized Hit- tr|I1JDK6|I1JDK6_SOYBN Uncharacterized protein OS=Glycine max GN=Gma.56764 PE,87.35,0,LUNG SEVEN TRANSMEMBRANE RECEPTOR,NULL; LUNG SEVEN TRANSMEMBRANE RECEPTOR,Transmembrane receptor, eu,CUFF.57698.1	-//-	-//-	GO:0016021//GO:0005575//GO:0016020//GO:0031224//GO:0044425	integral component of membrane//cellular_component//membrane//intrinsic component of membrane//membrane part	-//-	-//-
Lj2g3v1069130	Non Characterized Hit- tr|H3I3C9|H3I3C9_STRPU Uncharacterized protein OS=Strongylocentrotus purpurat,19.47,1.7,seg,NULL,CUFF.36158.1	-//-	-//-	-//-	-//-	-//-	-//-
Lj1g3v0815000	tr|G7ZYM9|G7ZYM9_MEDTR FBD-associated F-box protein OS=Medicago truncatula GN=MTR_076s0012 PE=4 SV=1,32.8,6e-19,no description,NULL; LRR_2,Leucine-rich repeat 2,CUFF.26368.1	-//-	-//-	-//-	-//-	GO:0005515//GO:0003674//GO:0005488	protein binding//molecular_function//binding
Lj3g3v0950110	CUFF.41773.1	-//-	-//-	-//-	-//-	-//-	-//-
Lj1g3v2326660	tr|E3LQ71|E3LQ71_CAERE CRE-TWK-13 protein OS=Caenorhabditis remanei GN=Cre-twk-13 PE=3 SV=1,35,8.4, ,CUFF.28896.1	-//-	-//-	-//-	-//-	-//-	-//-
Lj1g3v0984610	Non Characterized Hit- tr|I1JYR4|I1JYR4_SOYBN Uncharacterized protein OS=Glycine max GN=Gma.17100 PE,65.62,0.004, ,CUFF.26647.1	-//-	-//-	-//-	-//-	-//-	-//-
Lj1g3v0180960	tr|I3S8P2|I3S8P2_LOTJA Transcription initiation factor IIA subunit 2 OS=Lotus japonicus PE=3 SV=1,100,1.4013e-45,Transcription factor IIA (TFIIA), alpha-helical domain,Transcription factor IIA, helical; Transcript,CUFF.25338.1	-//-	-//-	-//-	-//-	-//-	-//-
Lj1g3v1183400	gi|2367417|gb|AF000392.1|.path1.1	GO:0006810//GO:0008150//GO:0051179//GO:0051234	transport//biological_process//localization//establishment of localization	GO:0016020//GO:0005575	membrane//cellular_component	GO:0005215//GO:0003674	transporter activity//molecular_function
Lj6g3v0550640	Non Characterized Hit- tr|H9K4Q0|H9K4Q0_APIME Uncharacterized protein OS=Apis mellifera GN=LOC411579,28.53,1e-18,PUTATIVE METHYLTRANSFERASE NCL1(YEAST)-RELATED,NULL; NCL1(YEAST)-RELATED NOL1/NOP2/FMU(SUN) DOMAIN-C,CUFF.58020.1	-//-	-//-	-//-	-//-	GO:0008168//GO:0003674//GO:0003824//GO:0016740//GO:0016741	methyltransferase activity//molecular_function//catalytic activity//transferase activity//transferase activity, transferring one-carbon groups
Lj5g3v1529910	tr|B8M3U2|B8M3U2_TALSN Galactose-1-phosphate uridylyltransferase OS=Talaromyces stipitatus (strain A,35.71,3.1, ,CUFF.55400.1	-//-	-//-	-//-	-//-	-//-	-//-
Lj1g3v5062490	Non Characterized Hit- tr|D7TZK5|D7TZK5_VITVI Putative uncharacterized protein OS=Vitis vinifera GN=,84.44,0,seg,NULL; TRANSLATION INITIATION FACTOR EIF-2B SUBUNIT ALPHA,NULL; TRANSLATION INITIATION FACTOR EIF,CUFF.34006.1	GO:0044237//GO:0008152//GO:0008150//GO:0009987	cellular metabolic process//metabolic process//biological_process//cellular process	-//-	-//-	-//-	-//-
Lj5g3v1575170	NODE_56375_length_479_cov_81.594986.path3.1	-//-	-//-	-//-	-//-	GO:0046983//GO:0005515//GO:0003674//GO:0005488	protein dimerization activity//protein binding//molecular_function//binding
Lj1g3v3753750	tr|Q5GTF1|Q5GTF1_WOLTR Probable fructose-1,6-bisphosphatase, inositol monophosphatase family OS=Wolb,29.41,1.4, ,CUFF.31143.1	-//-	-//-	-//-	-//-	-//-	-//-
Lj3g3v3765490	Non Characterized Hit- tr|I8Y3R8|I8Y3R8_BACOV Uncharacterized protein OS=Bacteroides ovatus CL02T12C,26.39,1.8,seg,NULL,gene.g51376.t1.1	-//-	-//-	-//-	-//-	-//-	-//-
Lj4g3v0365560	tr|G7JV62|G7JV62_MEDTR RING-H2 finger protein ATL1O OS=Medicago truncatula GN=MTR_4g093830 PE=4 SV=1,56.46,0,RING/U-box,NULL; ZF_RING_2,Zinc finger, RING-type; RING FINGER PROTEIN 6/12/38,NULL; Ring finger,Zin,CUFF.47140.1	-//-	-//-	-//-	-//-	-//-	-//-
Lj2g3v1068460	#N/A	-//-	-//-	-//-	-//-	GO:0016788//GO:0003674//GO:0003824//GO:0016787	hydrolase activity, acting on ester bonds//molecular_function//catalytic activity//hydrolase activity
Lj6g3v1008020	tr|Q6V4X1|Q6V4X1_VIGUN Multicystatin (Fragment) OS=Vigna unguiculata PE=2 SV=1,54.55,3e-18,Cystatin/monellin,NULL; Cystatin,Proteinase inhibitor I25, cystatin; no description,NULL; SUBFAMILY ,CUFF.59432.1	-//-	-//-	-//-	-//-	GO:0004869//GO:0003674//GO:0004857//GO:0004866//GO:0061135//GO:0030414//GO:0030234//GO:0061134//GO:0098772	cysteine-type endopeptidase inhibitor activity//molecular_function//enzyme inhibitor activity//endopeptidase inhibitor activity//endopeptidase regulator activity//peptidase inhibitor activity//enzyme regulator activity//peptidase regulator activity//molecular function regulator
Lj4g3v0149380	tr|G7V8R0|G7V8R0_THELD Phosphoesterase RecJ domain protein (Precursor) OS=Thermovirga lienii (strain,31.48,8.6,seg,NULL,CUFF.46522.1	-//-	-//-	-//-	-//-	-//-	-//-
Lj1g3v2922940	Non Characterized Hit- tr|I3SUV4|I3SUV4_LOTJA Uncharacterized protein OS=Lotus japonicus PE=2 SV=1,98.02,0,Ras,Small GTPase superfamily; RASTRNSFRMNG,Small GTPase superfamily; SUBFAMILY NOT NAMED,NULL; FAMIL,CUFF.29875.1	-//-	-//-	-//-	-//-	GO:0003924//GO:0005525//GO:0003674//GO:0003824//GO:0017111//GO:0016462//GO:0016787//GO:0016817//GO:0016818//GO:0000166//GO:0001882//GO:0001883//GO:0005488//GO:0017076//GO:0019001//GO:0032549//GO:0032550//GO:0032553//GO:0032555//GO:0032561//GO:0035639//GO:0036094//GO:0043167//GO:0043168//GO:0097159//GO:0097367//GO:1901265//GO:1901363	GTPase activity//GTP binding//molecular_function//catalytic activity//nucleoside-triphosphatase activity//pyrophosphatase activity//hydrolase activity//hydrolase activity, acting on acid anhydrides//hydrolase activity, acting on acid anhydrides, in phosphorus-containing anhydrides//nucleotide binding//nucleoside binding//purine nucleoside binding//binding//purine nucleotide binding//guanyl nucleo…
Lj6g3v2218150	tr|G7IPJ0|G7IPJ0_MEDTR Metacaspase-1 OS=Medicago truncatula GN=MTR_2g008980 PE=4 SV=1,67.75,0,FAMILY NOT NAMED,NULL; Peptidase_C14,Peptidase C14, caspase catalytic; no description,NULL,CUFF.60827.1	-//-	-//-	-//-	-//-	-//-	-//-
Lj1g3v2922660	Non Characterized Hit- tr|Q2QQD0|Q2QQD0_ORYSJ Retrotransposon protein, putative, unclassified OS=Ory,35.23,3e-19,RETROVIRUS POLYPROTEIN,NULL; GAG/POL/ENV POLYPROTEIN,NULL; DNA/RNA polymerases,NULL,CUFF.29675.1	-//-	-//-	-//-	-//-	-//-	-//-
Lj2g3v2512080	Non Characterized Hit- tr|I1MBR7|I1MBR7_SOYBN Uncharacterized protein OS=Glycine max GN=Gma.56729 PE,92.75,0,UDPGP,UTP--glucose-1-phosphate uridylyltransferase; UTP-GLUCOSE-1-PHOSPHATE URIDYLYLTRANSFERASE 2 (U,CUFF.39095.1	GO:0008152//GO:0008150	metabolic process//biological_process	-//-	-//-	GO:0070569//GO:0003674//GO:0003824//GO:0016740//GO:0016772//GO:0016779	uridylyltransferase activity//molecular_function//catalytic activity//transferase activity//transferase activity, transferring phosphorus-containing groups//nucleotidyltransferase activity
Lj1g3v4047290	tr|A4PIZ4|A4PIZ4_LOTJA Cysteine proteinase OS=Lotus japonicus GN=LjCyp4 PE=2 SV=1,97.07,0,CYSTEINE PROTEASE,NULL; CYSTEINE PROTEASE FAMILY C1-RELATED,Peptidase C1A, papain; THIOL_PROTEASE_CY,gene.g35963.t1.1	GO:0006508//GO:0008152//GO:0008150//GO:0019538//GO:0043170//GO:0044238//GO:0071704	proteolysis//metabolic process//biological_process//protein metabolic process//macromolecule metabolic process//primary metabolic process//organic substance metabolic process	-//-	-//-	GO:0008234//GO:0003674//GO:0003824//GO:0008233//GO:0070011//GO:0016787	cysteine-type peptidase activity//molecular_function//catalytic activity//peptidase activity//peptidase activity, acting on L-amino acid peptides//hydrolase activity
Lj3g3v2577230	Non Characterized Hit- tr|I1MK11|I1MK11_SOYBN Uncharacterized protein OS=Glycine max GN=Gma.30176 PE,84.76,0,seg,NULL; Metal dependent phosphohydrolases with cons,HD/PDEase domain; Region found in RelA / SpoT ,CUFF.44307.1	GO:0015969//GO:0008152//GO:0006139//GO:0006163//GO:0042278//GO:0006725//GO:0006753//GO:0006793//GO:0006796//GO:0006807//GO:0008150//GO:0009116//GO:0009117//GO:0009119//GO:0009150//GO:0009259//GO:0009987//GO:0019637//GO:0019693//GO:0033865//GO:0033875//GO:0034032//GO:0034035//GO:0034641//GO:0044237//GO:0044238//GO:0044281//GO:0044699//GO:0044710//GO:0044763//GO:0046128//GO:0046483//GO:0055086//GO:…	guanosine tetraphosphate metabolic process//metabolic process//nucleobase-containing compound metabolic process//purine nucleotide metabolic process//purine nucleoside metabolic process//cellular aromatic compound metabolic process//nucleoside phosphate metabolic process//phosphorus metabolic process//phosphate-containing compound metabolic process//nitrogen compound metabolic process//biological…	-//-	-//-	-//-	-//-
Lj3g3v3338450	tr|I3SZ96|I3SZ96_LOTJA ATP-dependent Clp protease proteolytic subunit OS=Lotus japonicus GN=clpP PE=,97.82,0,ClpP,ClpP; CLP_protease,ClpP/TepA; CLP_PROTEASE_HIS,ClpP, active site; ATP-DEPENDENT CLP PROTEASE PR,CUFF.45658.1	-//-	-//-	-//-	-//-	-//-	-//-
Lj1g3v3847230	Non Characterized Hit- tr|I3SNS6|I3SNS6_LOTJA Uncharacterized protein OS=Lotus japonicus PE=2 SV=1,100,0,DNA binding domain,DNA-binding WRKY; seg,NULL; WRKY DNA-binding domain,DNA-binding WRKY; no descript,CUFF.31295.1	GO:0006355//GO:0008152//GO:0006139//GO:0006351//GO:0006725//GO:0006807//GO:0008150//GO:0009058//GO:0009059//GO:0009889//GO:0009987//GO:0010467//GO:0010468//GO:0010556//GO:0016070//GO:0018130//GO:0019219//GO:0019222//GO:0019438//GO:0031323//GO:0031326//GO:0032774//GO:0034641//GO:0034645//GO:0034654//GO:0043170//GO:0044237//GO:0044238//GO:0044249//GO:0044260//GO:0044271//GO:0046483//GO:0050789//GO:…	regulation of transcription, DNA-templated//metabolic process//nucleobase-containing compound metabolic process//transcription, DNA-templated//cellular aromatic compound metabolic process//nitrogen compound metabolic process//biological_process//biosynthetic process//macromolecule biosynthetic process//regulation of biosynthetic process//cellular process//gene expression//regulation of gene expre…	-//-	-//-	GO:0003700//GO:0043565//GO:0001071//GO:0003674//GO:0003676//GO:0003677//GO:0005488//GO:0097159//GO:1901363	transcription factor activity, sequence-specific DNA binding//sequence-specific DNA binding//nucleic acid binding transcription factor activity//molecular_function//nucleic acid binding//DNA binding//binding//organic cyclic compound binding//heterocyclic compound binding
Lj1g3v5034770	Non Characterized Hit- tr|Q86IC7|Q86IC7_DICDI Putative uncharacterized protein OS=Dictyostelium disc,46.96,6e-19,UNCHARACTERIZED,NULL; SPLICING FACTOR SF3A-RELATED,NULL; seg,NULL; Telomere_Sde2,Sde2 N-terminal dom,CUFF.33900.1	-//-	-//-	-//-	-//-	-//-	-//-
Lj3g3v0821410	Non Characterized Hit- tr|C6SV95|C6SV95_SOYBN Putative uncharacterized protein OS=Glycine max PE=2 S,69.54,0,NUCLEOPORIN-RELATED,NULL; Dirigent,Plant disease resistance response protein; seg,NULL,CUFF.41478.1	-//-	-//-	-//-	-//-	-//-	-//-
Lj1g3v4931560	tr|G7KYN6|G7KYN6_MEDTR Xaa-Pro aminopeptidase OS=Medicago truncatula GN=MTR_7g113480 PE=4 SV=1,83.36,0,X-PROLYL AMINOPEPTIDASE,NULL; PROTEASE FAMILY M24 (METHIONYL AMINOPEPTIDASE, AMINOPEPTIDASE P),NULL;,CUFF.33642.1	-//-	-//-	-//-	-//-	GO:0016787//GO:0003674//GO:0003824	hydrolase activity//molecular_function//catalytic activity
Lj1g3v2326690	Non Characterized Hit- tr|I1K838|I1K838_SOYBN Uncharacterized protein OS=Glycine max GN=Gma.37519 PE,27.63,3e-18,seg,NULL; no description,Zinc finger, RING/FYVE/PHD-type; zf-C3HC4_3,NULL; UNCHARACTERIZED RING ZINC,CUFF.28901.1	-//-	-//-	-//-	-//-	-//-	-//-
Lj6g3v0098610	Non Characterized Hit- tr|I3SVN0|I3SVN0_LOTJA Uncharacterized protein OS=Lotus japonicus PE=2 SV=1,44.16,0.00000000002,Myb_DNA-bind_3,Myb/SANT-like domain,CUFF.57513.1	-//-	-//-	-//-	-//-	-//-	-//-
Lj2g3v2124480	CUFF.38610.1	-//-	-//-	-//-	-//-	-//-	-//-
Lj3g3v2922150	Non Characterized Hit- tr|I1KFG0|I1KFG0_SOYBN Uncharacterized protein OS=Glycine max PE=4 SV=1,73.39,0,Nucleotide-diphospho-sugar transferases,NULL; Cellulose_synt,Cellulose synthase; SUBFAMILY NOT NAMED,CUFF.44991.1	GO:0030244//GO:0000271//GO:0008152//GO:0005975//GO:0005976//GO:0006073//GO:0008150//GO:0009058//GO:0009059//GO:0009250//GO:0009987//GO:0016051//GO:0030243//GO:0033692//GO:0034637//GO:0034645//GO:0043170//GO:0044042//GO:0044237//GO:0044238//GO:0044249//GO:0044260//GO:0044262//GO:0044264//GO:0044699//GO:0044710//GO:0044711//GO:0044723//GO:0044763//GO:0051273//GO:0051274//GO:0071704//GO:1901576	cellulose biosynthetic process//polysaccharide biosynthetic process//metabolic process//carbohydrate metabolic process//polysaccharide metabolic process//cellular glucan metabolic process//biological_process//biosynthetic process//macromolecule biosynthetic process//glucan biosynthetic process//cellular process//carbohydrate biosynthetic process//cellulose metabolic process//cellular polysacchari…	GO:0016020//GO:0005575	membrane//cellular_component	GO:0016760//GO:0003674//GO:0003824//GO:0008194//GO:0016740//GO:0016757//GO:0016758//GO:0016759//GO:0035251//GO:0046527	cellulose synthase (UDP-forming) activity//molecular_function//catalytic activity//UDP-glycosyltransferase activity//transferase activity//transferase activity, transferring glycosyl groups//transferase activity, transferring hexosyl groups//cellulose synthase activity//UDP-glucosyltransferase activity//glucosyltransferase activity
Lj5g3v0616020	NODE_83106_length_417_cov_8.786571.path3.1	-//-	-//-	-//-	-//-	-//-	-//-
Lj6g3v0920250	tr|G0T427|G0T427_SOYBN Phytase OS=Glycine max GN=Gma.57184 PE=2 SV=1,77.7,0,no description,Purple acid phosphatase, N-terminal; no description,NULL; seg,NULL; Purple acid phosp,CUFF.58497.1	-//-	-//-	-//-	-//-	GO:0003993//GO:0046872//GO:0016787//GO:0003674//GO:0003824//GO:0016788//GO:0016791//GO:0042578//GO:0005488//GO:0043167//GO:0043169	acid phosphatase activity//metal ion binding//hydrolase activity//molecular_function//catalytic activity//hydrolase activity, acting on ester bonds//phosphatase activity//phosphoric ester hydrolase activity//binding//ion binding//cation binding
Lj2g3v2017710	Non Characterized Hit- tr|I3SYY3|I3SYY3_LOTJA Uncharacterized protein OS=Lotus japonicus PE=2 SV=1,98.94,0,MIP,Major intrinsic protein; Aquaporin-like,Aquaporin-like; MIP,Major intrinsic protein, conserved s,CUFF.38470.1	GO:0006810//GO:0008150//GO:0051179//GO:0051234	transport//biological_process//localization//establishment of localization	GO:0016020//GO:0005575	membrane//cellular_component	GO:0005215//GO:0003674	transporter activity//molecular_function
Lj6g3v1878810	Non Characterized Hit- tr|K3ZWX2|K3ZWX2_SETIT Uncharacterized protein OS=Setaria italica GN=Si031104,53.19,8e-19,HSP20,Alpha crystallin/Hsp20 domain; no description,NULL; HSP20-like chaperones,HSP20-like chaperone,CUFF.60023.1	-//-	-//-	-//-	-//-	-//-	-//-
Lj2g3v0636910	Non Characterized Hit- tr|D3DG11|D3DG11_HYDTT Putative uncharacterized protein OS=Hydrogenobacter th,33.33,0.38,coiled-coil,NULL; seg,NULL,CUFF.35130.1	-//-	-//-	-//-	-//-	-//-	-//-
Lj4g3v2377340	Non Characterized Hit- tr|I3SLZ3|I3SLZ3_LOTJA Uncharacterized protein OS=Lotus japonicus PE=2 SV=1,99.32,0,ENDO-1,3-1,4-BETA-D-GLUCANASE,NULL; DIENELACTONE HYDROLASE,NULL; no description,NULL; DLH,Dienelacto,CUFF.52552.1	-//-	-//-	-//-	-//-	GO:0016787//GO:0003674//GO:0003824	hydrolase activity//molecular_function//catalytic activity
Lj2g3v2002390	Non Characterized Hit- tr|I1J9Y0|I1J9Y0_SOYBN Uncharacterized protein OS=Glycine max GN=Gma.5356 PE=,30.93,2e-18,TPR_11,NULL; TPR_1,Tetratricopeptide TPR-1; seg,NULL; no description,Tetratricopeptide-like helical;,CUFF.38377.1	-//-	-//-	-//-	-//-	GO:0005515//GO:0003674//GO:0005488	protein binding//molecular_function//binding
Lj6g3v0109720	Non Characterized Hit- tr|I1NEH6|I1NEH6_SOYBN Uncharacterized protein OS=Glycine max GN=Gma.1382 PE=,92.99,0,POTASSIUM CHANNEL BETA,Potassium channel, voltage-dependent, beta subunit, KCNAB-related; ALDO/KETO ,CUFF.57517.1	-//-	-//-	-//-	-//-	-//-	-//-
Lj4g3v3111670	tr|Q1PFE5|Q1PFE5_ARATH At1g70720 OS=Arabidopsis thaliana GN=At1g70720 PE=2 SV=1,41.86,3e-19,Plant invertase/pectin methylesterase inhibitor,Pectinesterase inhibitor; Plant invertase/pectin met,CUFF.52286.1	-//-	-//-	-//-	-//-	GO:0004857//GO:0003674//GO:0030234//GO:0098772	enzyme inhibitor activity//molecular_function//enzyme regulator activity//molecular function regulator
Lj5g3v0471400	tr|G7KL81|G7KL81_MEDTR RING finger protein OS=Medicago truncatula GN=MTR_6g079660 PE=4 SV=1,42.99,1e-18,no description,Zinc finger, RING/FYVE/PHD-type; seg,NULL; RING/U-box,NULL; RING ZINC FINGER PROTEIN,,CUFF.53048.1	-//-	-//-	-//-	-//-	-//-	-//-
Lj3g3v2809400	Non Characterized Hit- tr|I1LUH2|I1LUH2_SOYBN Uncharacterized protein OS=Glycine max GN=Gma.50212 PE,76.61,0,Pkinase,Protein kinase, catalytic domain; no description,NULL; PROTEIN_KINASE_DOM,Protein kinase, ca,CUFF.44685.1	GO:0006468//GO:0008152//GO:0006464//GO:0006793//GO:0006796//GO:0008150//GO:0009987//GO:0016310//GO:0019538//GO:0036211//GO:0043170//GO:0043412//GO:0044237//GO:0044238//GO:0044260//GO:0044267//GO:0071704	protein phosphorylation//metabolic process//cellular protein modification process//phosphorus metabolic process//phosphate-containing compound metabolic process//biological_process//cellular process//phosphorylation//protein metabolic process//protein modification process//macromolecule metabolic process//macromolecule modification//cellular metabolic process//primary metabolic process//cellular …	-//-	-//-	GO:0004672//GO:0005524//GO:0003674//GO:0003824//GO:0016301//GO:0016740//GO:0016772//GO:0016773//GO:0000166//GO:0005488//GO:0017076//GO:0030554//GO:0032553//GO:0032555//GO:0032559//GO:0035639//GO:0036094//GO:0043167//GO:0043168//GO:0097159//GO:0097367//GO:1901265//GO:1901363	protein kinase activity//ATP binding//molecular_function//catalytic activity//kinase activity//transferase activity//transferase activity, transferring phosphorus-containing groups//phosphotransferase activity, alcohol group as acceptor//nucleotide binding//binding//purine nucleotide binding//adenyl nucleotide binding//ribonucleotide binding//purine ribonucleotide binding//adenyl ribonucleotide b…
Lj1g3v4578870	#N/A	-//-	-//-	-//-	-//-	GO:0003676//GO:0003674//GO:0005488//GO:0097159//GO:1901363	nucleic acid binding//molecular_function//binding//organic cyclic compound binding//heterocyclic compound binding
Lj4g3v2269800	tr|D9ZLW0|D9ZLW0_WHEAT Translocase of inner membrane 17 OS=Triticum aestivum GN=TIM17 PE=4 SV=1,38.29,5e-16,seg,NULL,gene.g56587.t1.1	-//-	-//-	-//-	-//-	-//-	-//-
Lj1g3v3330670	#N/A	-//-	-//-	-//-	-//-	GO:0003676//GO:0008270//GO:0003674//GO:0005488//GO:0097159//GO:1901363//GO:0046872//GO:0043167//GO:0043169//GO:0046914	nucleic acid binding//zinc ion binding//molecular_function//binding//organic cyclic compound binding//heterocyclic compound binding//metal ion binding//ion binding//cation binding//transition metal ion binding
Lj3g3v3360930	tr|Q05JY1|Q05JY1_LOTJA Pterocarpan reductase OS=Lotus japonicus GN=PTR3 PE=2 SV=1,98.71,0,NAD(P)-binding Rossmann-fold domains,NULL; PREDICTED PROTEIN,NULL; NAD DEPENDENT EPIMERASE/DEHYDRATA,CUFF.45680.1	-//-	-//-	-//-	-//-	-//-	-//-
Lj5g3v0277980	Non Characterized Hit- tr|B8A1V8|B8A1V8_MAIZE Uncharacterized protein OS=Zea mays PE=2 SV=1,46.08,2e-18,seg,NULL; no description,NULL; AMP-binding,AMP-dependent synthetase/ligase; DUF4009,Domain of unknow,CUFF.52816.1	GO:0008152//GO:0008150	metabolic process//biological_process	-//-	-//-	GO:0003824//GO:0003674	catalytic activity//molecular_function
Lj6g3v1138550	Non Characterized Hit- tr|I3SI13|I3SI13_LOTJA Uncharacterized protein OS=Lotus japonicus PE=2 SV=1,92.44,0,p450,Cytochrome P450; no description,Cytochrome P450; CYTOCHROME_P450,Cytochrome P450, conserved sit,CUFF.59138.1	GO:0055114//GO:0008152//GO:0008150//GO:0044699//GO:0044710	oxidation-reduction process//metabolic process//biological_process//single-organism process//single-organism metabolic process	-//-	-//-	GO:0005506//GO:0016705//GO:0020037//GO:0003674//GO:0005488//GO:0046872//GO:0043167//GO:0043169//GO:0046914//GO:0003824//GO:0016491//GO:0046906//GO:0097159//GO:1901363	iron ion binding//oxidoreductase activity, acting on paired donors, with incorporation or reduction of molecular oxygen//heme binding//molecular_function//binding//metal ion binding//ion binding//cation binding//transition metal ion binding//catalytic activity//oxidoreductase activity//tetrapyrrole binding//organic cyclic compound binding//heterocyclic compound binding
Lj1g3v3641930	tr|G7J524|G7J524_MEDTR Argininosuccinate synthase OS=Medicago truncatula GN=MTR_3g088970 PE=3 SV=1,83.02,1e-18,ARGININOSUCCINATE SYNTHASE,Argininosuccinate synthase; Arginosuc_synth,Argininosuccinate synthase; A,NODE_57716_length_226_cov_44.159290.path1.1	-//-	-//-	-//-	-//-	-//-	-//-
Lj3g3v3751960	Non Characterized Hit- tr|I3SMA8|I3SMA8_LOTJA Uncharacterized protein OS=Lotus japonicus PE=2 SV=1,98.11,0,ADENYLATE_KINASE,Adenylate kinase; NUCLEOTIDE KINASE,Adenylate kinase; ADENYLTKNASE,Adenylate kinase,CUFF.46268.1	-//-	-//-	-//-	-//-	-//-	-//-
Lj4g3v0037530	Non Characterized Hit- tr|I1KNQ8|I1KNQ8_SOYBN Uncharacterized protein OS=Glycine max PE=4 SV=1,77.13,0,seg,NULL; DNA_pol3_delta2,NULL; DNA_pol3_gamma3,DNA polymerase III, gamma subunit, domain III; dnaX_,CUFF.46552.1	GO:0006260//GO:0008152//GO:0006139//GO:0006259//GO:0006725//GO:0006807//GO:0008150//GO:0009058//GO:0009059//GO:0009987//GO:0034641//GO:0034645//GO:0043170//GO:0044237//GO:0044238//GO:0044249//GO:0044260//GO:0046483//GO:0071704//GO:0090304//GO:1901360//GO:1901576	DNA replication//metabolic process//nucleobase-containing compound metabolic process//DNA metabolic process//cellular aromatic compound metabolic process//nitrogen compound metabolic process//biological_process//biosynthetic process//macromolecule biosynthetic process//cellular process//cellular nitrogen compound metabolic process//cellular macromolecule biosynthetic process//macromolecule metabo…	-//-	-//-	GO:0003887//GO:0003677//GO:0003674//GO:0003824//GO:0016740//GO:0016772//GO:0016779//GO:0034061//GO:0003676//GO:0005488//GO:0097159//GO:1901363	DNA-directed DNA polymerase activity//DNA binding//molecular_function//catalytic activity//transferase activity//transferase activity, transferring phosphorus-containing groups//nucleotidyltransferase activity//DNA polymerase activity//nucleic acid binding//binding//organic cyclic compound binding//heterocyclic compound binding
Lj4g3v2775630	Non Characterized Hit- tr|G7JAD2|G7JAD2_MEDTR Putative uncharacterized protein OS=Medicago truncatul,54.76,2e-17,seg,NULL,gene.Ljchr4_pseudomol_20120830.path1.gene7310.1	-//-	-//-	-//-	-//-	-//-	-//-
Lj2g3v0605450	#N/A	-//-	-//-	-//-	-//-	GO:0003677//GO:0003676//GO:0046983//GO:0003674//GO:0005488//GO:0097159//GO:1901363//GO:0005515	DNA binding//nucleic acid binding//protein dimerization activity//molecular_function//binding//organic cyclic compound binding//heterocyclic compound binding//protein binding
Lj1g3v3945990	tr|G7KYE6|G7KYE6_MEDTR Nucleoside-triphosphatase OS=Medicago truncatula GN=MTR_7g085090 PE=3 SV=1,89.04,0,GDA1_CD39_NTPASE,Nucleoside phosphatase GDA1/CD39; GDA1_CD39,Nucleoside phosphatase GDA1/CD39; ADENO,CUFF.31687.1	-//-	-//-	-//-	-//-	GO:0016787//GO:0003674//GO:0003824	hydrolase activity//molecular_function//catalytic activity
Lj4g3v1085050	CUFF.48393.1	-//-	-//-	-//-	-//-	-//-	-//-
Lj4g3v2823340	Non Characterized Hit- tr|D8T026|D8T026_SELML Putative uncharacterized protein OS=Selaginella moelle,41.18,4e-18,EF_HAND_1,EF-Hand 1, calcium-binding site; seg,NULL,CUFF.51736.1	-//-	-//-	-//-	-//-	-//-	-//-
Lj1g3v4528570	Non Characterized Hit- tr|I3ST14|I3ST14_LOTJA Uncharacterized protein OS=Lotus japonicus PE=2 SV=1,99.21,0,ALCOHOL DEHYDROGENASE,NULL; ALCOHOL DEHYDROGENASE RELATED,Alcohol dehydrogenase superfamily, zinc-ty,CUFF.32645.1	GO:0055114//GO:0008152//GO:0008150//GO:0044699//GO:0044710	oxidation-reduction process//metabolic process//biological_process//single-organism process//single-organism metabolic process	-//-	-//-	-//-	-//-
Lj4g3v1316270	Non Characterized Hit- tr|C5KBT4|C5KBT4_PERM5 Apoptosis-inducing factor, putative OS=Perkinsus marin,31.37,1.7, ,CUFF.48817.1	-//-	-//-	-//-	-//-	-//-	-//-
Lj3g3v2601410	Non Characterized Hit- tr|I3SM12|I3SM12_LOTJA Uncharacterized protein OS=Lotus japonicus PE=2 SV=1,68.37,0,RmlC-like cupins,RmlC-like cupin domain; GERMIN,Germin, manganese binding site; no description,RmlC-,CUFF.44319.1	-//-	-//-	-//-	-//-	GO:0045735//GO:0003674	nutrient reservoir activity//molecular_function
Lj1g3v3023810	#N/A	GO:0015074//GO:0008152//GO:0006139//GO:0006259//GO:0006725//GO:0006807//GO:0008150//GO:0009987//GO:0034641//GO:0043170//GO:0044237//GO:0044238//GO:0044260//GO:0046483//GO:0071704//GO:0090304//GO:1901360	DNA integration//metabolic process//nucleobase-containing compound metabolic process//DNA metabolic process//cellular aromatic compound metabolic process//nitrogen compound metabolic process//biological_process//cellular process//cellular nitrogen compound metabolic process//macromolecule metabolic process//cellular metabolic process//primary metabolic process//cellular macromolecule metabolic pr…	-//-	-//-	GO:0003676//GO:0003674//GO:0005488//GO:0097159//GO:1901363	nucleic acid binding//molecular_function//binding//organic cyclic compound binding//heterocyclic compound binding
Lj5g3v0308860	tr|D7MV54|D7MV54_ARALL Armadillo/beta-catenin repeat family protein OS=Arabidopsis lyrata subsp. lyr,34.39,0.0000000005,ARM_REPEAT,Armadillo; no description,Armadillo-like helical; Arm,Armadillo; ANKYRIN AND ARMADILLO RE,CUFF.52838.1	-//-	-//-	-//-	-//-	GO:0005488//GO:0005515//GO:0003674	binding//protein binding//molecular_function
Lj1g3v2173080	Non Characterized Hit- tr|D7SR86|D7SR86_VITVI Putative uncharacterized protein OS=Vitis vinifera GN=,46.79,2e-19,seg,NULL; GASA,Gibberellin regulated protein,CUFF.28689.1	-//-	-//-	-//-	-//-	-//-	-//-
Lj2g3v2411400	Non Characterized Hit- tr|I1JB40|I1JB40_SOYBN Uncharacterized protein OS=Glycine max GN=Gma.4467 PE=,38.82,0.00000001, ,gene.Ljchr2_pseudomol_20120830.path1.gene6407.1	-//-	-//-	-//-	-//-	-//-	-//-
Lj5g3v1176670	Non Characterized Hit- tr|C6T5N3|C6T5N3_SOYBN Uncharacterized protein OS=Glycine max GN=Gma.9678 PE=,72.31,2e-19,no description,Nucleic acid-binding, OB-fold,gene.Ljchr5_pseudomol_20120830.path1.gene3871.1	-//-	-//-	-//-	-//-	-//-	-//-
Lj2g3v1364650	Non Characterized Hit- tr|I1J6L2|I1J6L2_SOYBN Uncharacterized protein OS=Glycine max GN=Gma.34243 PE,53.12,0.77,seg,NULL,CUFF.36814.1	-//-	-//-	-//-	-//-	-//-	-//-
Lj4g3v3019460	Non Characterized Hit- tr|I3TA70|I3TA70_LOTJA Uncharacterized protein OS=Lotus japonicus PE=2 SV=1,99.22,0,no description,NULL; 30S RIBOSOMAL PROTEIN S8,Ribosomal protein S8; Ribosomal_S8,Ribosomal protein S,CUFF.52148.1	GO:0006412//GO:0008152//GO:0006518//GO:0006807//GO:0008150//GO:0009058//GO:0009059//GO:0009987//GO:0010467//GO:0019538//GO:0034641//GO:0034645//GO:0043043//GO:0043170//GO:0043603//GO:0043604//GO:0044237//GO:0044238//GO:0044249//GO:0044260//GO:0044267//GO:0044271//GO:0071704//GO:1901564//GO:1901566//GO:1901576	translation//metabolic process//peptide metabolic process//nitrogen compound metabolic process//biological_process//biosynthetic process//macromolecule biosynthetic process//cellular process//gene expression//protein metabolic process//cellular nitrogen compound metabolic process//cellular macromolecule biosynthetic process//peptide biosynthetic process//macromolecule metabolic process//cellular …	GO:0005840//GO:0005622//GO:0005575//GO:0030529//GO:0005623//GO:0005737//GO:0032991//GO:0043226//GO:0043228//GO:0043229//GO:0043232//GO:0044424//GO:0044444//GO:0044464//GO:1990904	ribosome//intracellular//cellular_component//intracellular ribonucleoprotein complex//cell//cytoplasm//macromolecular complex//organelle//non-membrane-bounded organelle//intracellular organelle//intracellular non-membrane-bounded organelle//intracellular part//cytoplasmic part//cell part//ribonucleoprotein complex	GO:0003735//GO:0003674//GO:0005198	structural constituent of ribosome//molecular_function//structural molecule activity
Lj2g3v3339350	Non Characterized Hit- tr|I3T5M5|I3T5M5_LOTJA Uncharacterized protein OS=Lotus japonicus PE=2 SV=1,99.18,0,no description,NADP-dependent oxidoreductase domain; Aldo_ket_red,NADP-dependent oxidoreductase doma,CUFF.40266.1	-//-	-//-	-//-	-//-	-//-	-//-
Lj4g3v0012150	Non Characterized Hit- tr|I1LSH6|I1LSH6_SOYBN Uncharacterized protein OS=Glycine max PE=4 SV=1,90.91,2e-40,Protein kinase-like (PK-like),Protein kinase-like domain; no description,NULL; SERINE/THREONINE-PROT,CUFF.46350.1	-//-	-//-	-//-	-//-	-//-	-//-
Lj1g3v2724950	Non Characterized Hit- tr|K4AYP0|K4AYP0_SOLLC Uncharacterized protein OS=Solanum lycopersicum GN=Sol,73.91,0.018,seg,NULL,CUFF.29432.1	-//-	-//-	-//-	-//-	-//-	-//-
Lj3g3v3067960	Non Characterized Hit- tr|J3AC64|J3AC64_9BACL Uncharacterized protein OS=Brevibacillus sp. BC25 PE=4,29.79,5.4, ,CUFF.49534.1	-//-	-//-	-//-	-//-	-//-	-//-
Lj4g3v3004120	Non Characterized Hit- tr|I0YSE7|I0YSE7_9CHLO Uncharacterized protein OS=Coccomyxa subellipsoidea C-,35.71,7e-19,PPR,Pentatricopeptide repeat; seg,NULL,CUFF.52030.1	-//-	-//-	-//-	-//-	-//-	-//-
Lj5g3v0554400	tr|B9H7G8|B9H7G8_POPTR Predicted protein OS=Populus trichocarpa GN=POPTRDRAFT_559256 PE=4 SV=1,63.64,7e-18,DUF1997,Protein of unknown function DUF1997,CUFF.53391.1	-//-	-//-	-//-	-//-	-//-	-//-
Lj3g3v0012280	tr|Q9ZUX6|Q9ZUX6_ARATH Nucleolar matrix protein-related OS=Arabidopsis thaliana GN=At2g27750 PE=2 SV,47.76,2e-19,seg,NULL; SUBFAMILY NOT NAMED,NULL; SURFEIT LOCUS PROTEIN 6,Surfeit locus 6; SURF6,Surfeit locus 6,gene.g44795.t1.1	-//-	-//-	-//-	-//-	-//-	-//-
Lj5g3v0279080	tr|H0PQE1|H0PQE1_MYCPM 6-phosphofructokinase OS=Mycoplasma pneumoniae 309 GN=pfkA PE=3 SV=1,28.33,6.5, ,CUFF.52694.1	-//-	-//-	-//-	-//-	-//-	-//-
Lj1g3v3023880	tr|B9GSD7|B9GSD7_POPTR Predicted protein OS=Populus trichocarpa GN=POPTRDRAFT_552480 PE=3 SV=1,66.22,3e-19,Lyase_1,Lyase 1, N-terminal; L-aspartase-like,L-Aspartase-like; no description,NULL; ASPARTATE AMMON,CUFF.29918.1	-//-	-//-	-//-	-//-	-//-	-//-
Lj1g3v2580730	Non Characterized Hit- tr|G3MS31|G3MS31_9ACAR Putative uncharacterized protein OS=Amblyomma maculatu,35,2.8,coiled-coil,NULL; seg,NULL,CUFF.29169.1	-//-	-//-	-//-	-//-	-//-	-//-
Lj6g3v2017470	tr|B9GLA0|B9GLA0_POPTR Predicted protein OS=Populus trichocarpa GN=POPTRDRAFT_750398 PE=4 SV=1,25.91,4e-18,DUF4283,Domain of unknown function DUF4283; zf-CCHC_4,Zinc knuckle CX2CX4HX4C; ZF_CCHC,Zinc finger, ,gene.g67300.t1.1	-//-	-//-	-//-	-//-	-//-	-//-
Lj4g3v0336450	tr|G7KHX4|G7KHX4_MEDTR Nodulin-related integral membrane protein DUF125 OS=Medicago truncatula GN=MT,60.87,6e-19,VIT1,Domain of unknown function DUF125, transmembrane; SUBFAMILY NOT NAMED,NULL; FAMILY NOT NAMED,NU,gene.g52041.t1.1	-//-	-//-	-//-	-//-	-//-	-//-
Lj1g3v0247920	Non Characterized Hit- tr|B9G1G0|B9G1G0_ORYSJ Putative uncharacterized protein OS=Oryza sativa subsp,44.74,0.000000000001,no description,NULL; FE2OG_OXY,Oxoglutarate/iron-dependent dioxygenase; OXIDOREDUCTASE, 2OG-FE(II) O,CUFF.25388.1	GO:0055114//GO:0008152//GO:0008150//GO:0044699//GO:0044710	oxidation-reduction process//metabolic process//biological_process//single-organism process//single-organism metabolic process	-//-	-//-	GO:0016491//GO:0003674//GO:0003824	oxidoreductase activity//molecular_function//catalytic activity
Lj3g3v0718620	CUFF.41183.1	-//-	-//-	-//-	-//-	-//-	-//-
Lj2g3v1199960	Non Characterized Hit- tr|B9RLD9|B9RLD9_RICCO Putative uncharacterized protein OS=Ricinus communis G,38.94,0.0000002,seg,NULL,CUFF.36482.1	-//-	-//-	-//-	-//-	-//-	-//-
Lj1g3v0786070	#N/A	-//-	-//-	-//-	-//-	GO:0003676//GO:0003674//GO:0005488//GO:0097159//GO:1901363	nucleic acid binding//molecular_function//binding//organic cyclic compound binding//heterocyclic compound binding
Lj5g3v1794670	tr|Q8LK15|Q8LK15_BRANA Extensin OS=Brassica napus GN=extC PE=4 SV=1,47.47,5e-16,seg,NULL,CUFF.56038.1	-//-	-//-	-//-	-//-	-//-	-//-
Lj2g3v1105340	Non Characterized Hit- tr|I3SMX6|I3SMX6_LOTJA Uncharacterized protein OS=Lotus japonicus PE=2 SV=1,77.49,0,seg,NULL; 2OG-FeII_Oxy,Oxoglutarate/iron-dependent dioxygenase; DIOX_N,Non-haem dioxygenase N-termin,CUFF.36268.1	GO:0055114//GO:0008152//GO:0008150//GO:0044699//GO:0044710	oxidation-reduction process//metabolic process//biological_process//single-organism process//single-organism metabolic process	-//-	-//-	GO:0016491//GO:0003674//GO:0003824	oxidoreductase activity//molecular_function//catalytic activity
Lj5g3v1697630	tr|B3IX43|B3IX43_LOTJA Transcription factor bZIP OS=Lotus japonicus GN=bZIP-M43 PE=2 SV=1,100,0,PTHR22952,NULL; DOG1,DOG1 domain; PTHR22952:SF74,NULL,CUFF.55765.1	-//-	-//-	-//-	-//-	-//-	-//-
Lj6g3v1618360	Non Characterized Hit- tr|B9SFL8|B9SFL8_RICCO Putative uncharacterized protein OS=Ricinus communis G,43.48,0.0006,RVT_3,NULL,gene.Ljchr6_pseudomol_20120830.path1.gene3425.1	-//-	-//-	-//-	-//-	-//-	-//-
Lj4g3v0153890	Non Characterized Hit- tr|K4DB49|K4DB49_SOLLC Uncharacterized protein OS=Solanum lycopersicum GN=Sol,40.26,2e-18,seg,NULL,CUFF.46570.1	-//-	-//-	-//-	-//-	-//-	-//-
Lj1g3v4833890	Non Characterized Hit- tr|I1NBE7|I1NBE7_SOYBN Uncharacterized protein OS=Glycine max PE=4 SV=1,86.74,0,no description,NULL; seg,NULL; AMP-binding,AMP-dependent synthetase/ligase; FAMILY NOT NAMED,NULL; A,NODE_16450_length_1020_cov_32.977451.path1.1	GO:0008152//GO:0008150	metabolic process//biological_process	-//-	-//-	GO:0003824//GO:0003674	catalytic activity//molecular_function
Lj5g3v1749280	Non Characterized Hit- tr|A3BEC5|A3BEC5_ORYSJ Putative uncharacterized protein OS=Oryza sativa subsp,40.91,2e-18,seg,NULL; PROTEIN_KINASE_DOM,Protein kinase, catalytic domain; Protein kinase-like (PK-like),Protein,CUFF.55852.1	GO:0006468//GO:0008152//GO:0006464//GO:0006793//GO:0006796//GO:0008150//GO:0009987//GO:0016310//GO:0019538//GO:0036211//GO:0043170//GO:0043412//GO:0044237//GO:0044238//GO:0044260//GO:0044267//GO:0071704	protein phosphorylation//metabolic process//cellular protein modification process//phosphorus metabolic process//phosphate-containing compound metabolic process//biological_process//cellular process//phosphorylation//protein metabolic process//protein modification process//macromolecule metabolic process//macromolecule modification//cellular metabolic process//primary metabolic process//cellular …	-//-	-//-	GO:0005515//GO:0004672//GO:0005524//GO:0003674//GO:0005488//GO:0003824//GO:0016301//GO:0016740//GO:0016772//GO:0016773//GO:0000166//GO:0017076//GO:0030554//GO:0032553//GO:0032555//GO:0032559//GO:0035639//GO:0036094//GO:0043167//GO:0043168//GO:0097159//GO:0097367//GO:1901265//GO:1901363	protein binding//protein kinase activity//ATP binding//molecular_function//binding//catalytic activity//kinase activity//transferase activity//transferase activity, transferring phosphorus-containing groups//phosphotransferase activity, alcohol group as acceptor//nucleotide binding//purine nucleotide binding//adenyl nucleotide binding//ribonucleotide binding//purine ribonucleotide binding//adenyl…
Lj3g3v2656650	Non Characterized Hit- tr|I1KH92|I1KH92_SOYBN Uncharacterized protein OS=Glycine max GN=Gma.10407 PE,84.54,0,seg,NULL; alpha/beta-Hydrolases,NULL; LACT,Lecithin:cholesterol/phospholipid:diacylglycerol acyltran,CUFF.44335.1	GO:0006629//GO:0008152//GO:0008150//GO:0044238//GO:0044699//GO:0044710//GO:0071704	lipid metabolic process//metabolic process//biological_process//primary metabolic process//single-organism process//single-organism metabolic process//organic substance metabolic process	-//-	-//-	GO:0008374//GO:0003674//GO:0003824//GO:0016740//GO:0016746//GO:0016747	O-acyltransferase activity//molecular_function//catalytic activity//transferase activity//transferase activity, transferring acyl groups//transferase activity, transferring acyl groups other than amino-acyl groups
Lj3g3v2809130	Non Characterized Hit- tr|I6QIE0|I6QIE0_HELAN Uncharacterized protein (Fragment) OS=Helianthus annuu,78.43,9e-16,DTW,DTW; seg,NULL,CUFF.44663.1	-//-	-//-	-//-	-//-	-//-	-//-
Lj2g3v3320690	gene.g44582.t1.1	-//-	-//-	-//-	-//-	-//-	-//-
Lj3g3v2812170	Non Characterized Hit- tr|K4CFR2|K4CFR2_SOLLC Uncharacterized protein OS=Solanum lycopersicum GN=Sol,59.09,1e-16,seg,NULL,CUFF.44723.1	-//-	-//-	-//-	-//-	-//-	-//-
Lj2g3v1980750	Non Characterized Hit- tr|I1NFV1|I1NFV1_SOYBN Uncharacterized protein OS=Glycine max GN=Gma.41293 PE,53.85,0.006, ,CUFF.38141.1	-//-	-//-	-//-	-//-	-//-	-//-
Lj1g3v2994540	Non Characterized Hit- tr|I3SXR5|I3SXR5_LOTJA Uncharacterized protein OS=Lotus japonicus PE=2 SV=1,99.53,0,seg,NULL; Methyltransf_2,O-methyltransferase, family 2; Dimerisation,Plant methyltransferase dimeris,CUFF.29876.1	-//-	-//-	-//-	-//-	GO:0008171//GO:0003674//GO:0003824//GO:0008168//GO:0016740//GO:0016741	O-methyltransferase activity//molecular_function//catalytic activity//methyltransferase activity//transferase activity//transferase activity, transferring one-carbon groups
Lj4g3v0286290	tr|Q9SUC4|Q9SUC4_ARATH Ethylene-regulated transcript 2 (ERT2) OS=Arabidopsis thaliana GN=T13K14.40 P,38.1,3e-17,seg,NULL,CUFF.46813.1	-//-	-//-	-//-	-//-	-//-	-//-
Lj4g3v2286040	Non Characterized Hit- tr|I1KMU7|I1KMU7_SOYBN Uncharacterized protein OS=Glycine max PE=4 SV=1,84.53,0,COBRA,Glycosyl-phosphatidyl inositol-anchored, plant; COBL7_ARATH_Q8GZ17;,Glycosyl-phosphatidyl inos,CUFF.50691.1	GO:0010215//GO:0016049//GO:0008150//GO:0009664//GO:0009832//GO:0009987//GO:0022607//GO:0016043//GO:0030198//GO:0042546//GO:0043062//GO:0044085//GO:0044699//GO:0044763//GO:0045229//GO:0070726//GO:0071554//GO:0071555//GO:0071668//GO:0071669//GO:0071840//GO:0040007	cellulose microfibril organization//cell growth//biological_process//plant-type cell wall organization//plant-type cell wall biogenesis//cellular process//cellular component assembly//cellular component organization//extracellular matrix organization//cell wall biogenesis//extracellular structure organization//cellular component biogenesis//single-organism process//single-organism cellular proces…	GO:0031225//GO:0005575//GO:0016020//GO:0031224//GO:0044425	anchored component of membrane//cellular_component//membrane//intrinsic component of membrane//membrane part	-//-	-//-
Lj3g3v2330880	Non Characterized Hit- tr|Q10T00|Q10T00_ORYSJ PAIR1 protein, putative, expressed OS=Oryza sativa sub,35.48,1e-17,OS03G0143700 PROTEIN,NULL; PHOSPHATIDYLINOSITOL N-ACETYLGLUCOSAMINYLTRANSFERASE SUBUNIT P (DOWN SYND,CUFF.43925.1	-//-	-//-	-//-	-//-	-//-	-//-
Lj3g3v2920890	CUFF.44965.1	-//-	-//-	-//-	-//-	-//-	-//-
Lj4g3v3042730	Non Characterized Hit- tr|I1NW04|I1NW04_ORYGL Uncharacterized protein OS=Oryza glaberrima PE=4 SV=1,52.17,0.0000000000007,DUF1005,Protein of unknown function DUF1005; SUBFAMILY NOT NAMED,NULL; FAMILY NOT NAMED,NULL; seg,NU,CUFF.52164.1	-//-	-//-	-//-	-//-	-//-	-//-
Lj4g3v2819920	Non Characterized Hit- tr|J3L8D5|J3L8D5_ORYBR Uncharacterized protein OS=Oryza brachyantha GN=OB01G5,49.57,5e-19,FAMILY NOT NAMED,NULL; seg,NULL; coiled-coil,NULL; DUF966,Protein of unknown function DUF966,CUFF.51687.1	-//-	-//-	-//-	-//-	-//-	-//-
Lj2g3v2088080	CUFF.38547.1	GO:0006355//GO:0008152//GO:0006139//GO:0006351//GO:0006725//GO:0006807//GO:0008150//GO:0009058//GO:0009059//GO:0009889//GO:0009987//GO:0010467//GO:0010468//GO:0010556//GO:0016070//GO:0018130//GO:0019219//GO:0019222//GO:0019438//GO:0031323//GO:0031326//GO:0032774//GO:0034641//GO:0034645//GO:0034654//GO:0043170//GO:0044237//GO:0044238//GO:0044249//GO:0044260//GO:0044271//GO:0046483//GO:0050789//GO:…	regulation of transcription, DNA-templated//metabolic process//nucleobase-containing compound metabolic process//transcription, DNA-templated//cellular aromatic compound metabolic process//nitrogen compound metabolic process//biological_process//biosynthetic process//macromolecule biosynthetic process//regulation of biosynthetic process//cellular process//gene expression//regulation of gene expre…	-//-	-//-	GO:0003700//GO:0043565//GO:0001071//GO:0003674//GO:0003676//GO:0003677//GO:0005488//GO:0097159//GO:1901363	transcription factor activity, sequence-specific DNA binding//sequence-specific DNA binding//nucleic acid binding transcription factor activity//molecular_function//nucleic acid binding//DNA binding//binding//organic cyclic compound binding//heterocyclic compound binding
Lj4g3v0816850	Non Characterized Hit- tr|D7L1U6|D7L1U6_ARALL Putative uncharacterized protein OS=Arabidopsis lyrata,70,2e-19,PROTEIN RER1,Retrieval of early ER protein Rer1; Rer1,Retrieval of early ER protein Rer1,NODE_58446_length_239_cov_286.460266.path2.1	-//-	-//-	-//-	-//-	-//-	-//-
Lj1g3v4093400	Non Characterized Hit- tr|I3SCW2|I3SCW2_LOTJA Uncharacterized protein OS=Lotus japonicus PE=2 SV=1,100,3e-35,no description,NULL; Ribosomal_S8,Ribosomal protein S8; MatK_N,Maturase MatK, N-terminal domain; Rib,CUFF.31908.1	GO:0006412//GO:0008152//GO:0006518//GO:0006807//GO:0008150//GO:0009058//GO:0009059//GO:0009987//GO:0010467//GO:0019538//GO:0034641//GO:0034645//GO:0043043//GO:0043170//GO:0043603//GO:0043604//GO:0044237//GO:0044238//GO:0044249//GO:0044260//GO:0044267//GO:0044271//GO:0071704//GO:1901564//GO:1901566//GO:1901576	translation//metabolic process//peptide metabolic process//nitrogen compound metabolic process//biological_process//biosynthetic process//macromolecule biosynthetic process//cellular process//gene expression//protein metabolic process//cellular nitrogen compound metabolic process//cellular macromolecule biosynthetic process//peptide biosynthetic process//macromolecule metabolic process//cellular …	GO:0005840//GO:0005622//GO:0005575//GO:0030529//GO:0005623//GO:0005737//GO:0032991//GO:0043226//GO:0043228//GO:0043229//GO:0043232//GO:0044424//GO:0044444//GO:0044464//GO:1990904	ribosome//intracellular//cellular_component//intracellular ribonucleoprotein complex//cell//cytoplasm//macromolecular complex//organelle//non-membrane-bounded organelle//intracellular organelle//intracellular non-membrane-bounded organelle//intracellular part//cytoplasmic part//cell part//ribonucleoprotein complex	GO:0003735//GO:0003674//GO:0005198	structural constituent of ribosome//molecular_function//structural molecule activity
Lj5g3v0276960	Non Characterized Hit- tr|I3SNK2|I3SNK2_LOTJA Uncharacterized protein OS=Lotus japonicus PE=2 SV=1,100,0,Nucleic acid-binding proteins,Nucleic acid-binding, OB-fold-like; seg,NULL; no description,Nucleic a,CUFF.52693.1	-//-	-//-	-//-	-//-	-//-	-//-
Lj3g3v3639220	tr|C5GU31|C5GU31_AJEDR RNA polymerase Rpb1 C-terminal repeat domain-containing protein OS=Ajellomyce,26.89,4e-18,FAMILY NOT NAMED,NULL; Frigida,Frigida-like; seg,NULL; coiled-coil,NULL,CUFF.46094.1	-//-	-//-	-//-	-//-	-//-	-//-
Lj1g3v2660400	Non Characterized Hit- tr|B9G6W3|B9G6W3_ORYSJ Putative uncharacterized protein OS=Oryza sativa subsp,26.27,1e-17,RNASE H1 SMALL SUBUNIT (AYP1)-RELATED,NULL; PHOSPHATIDYLINOSITOL N-ACETYLGLUCOSAMINYLTRANSFERASE SUB,CUFF.29468.1	-//-	-//-	-//-	-//-	-//-	-//-
Lj1g3v3385870	Non Characterized Hit- tr|E8M5J4|E8M5J4_9VIBR Uncharacterized protein OS=Vibrio sinaloensis DSM 2132,30.43,4.6,seg,NULL,CUFF.30608.1	-//-	-//-	-//-	-//-	-//-	-//-
Lj3g3v2921120	Non Characterized Hit- tr|I1KFG0|I1KFG0_SOYBN Uncharacterized protein OS=Glycine max PE=4 SV=1,70.51,0,seg,NULL; SUBFAMILY NOT NAMED,NULL; FAMILY NOT NAMED,NULL; Cellulose_synt,Cellulose synthase,CUFF.44989.1	GO:0030244//GO:0000271//GO:0008152//GO:0005975//GO:0005976//GO:0006073//GO:0008150//GO:0009058//GO:0009059//GO:0009250//GO:0009987//GO:0016051//GO:0030243//GO:0033692//GO:0034637//GO:0034645//GO:0043170//GO:0044042//GO:0044237//GO:0044238//GO:0044249//GO:0044260//GO:0044262//GO:0044264//GO:0044699//GO:0044710//GO:0044711//GO:0044723//GO:0044763//GO:0051273//GO:0051274//GO:0071704//GO:1901576	cellulose biosynthetic process//polysaccharide biosynthetic process//metabolic process//carbohydrate metabolic process//polysaccharide metabolic process//cellular glucan metabolic process//biological_process//biosynthetic process//macromolecule biosynthetic process//glucan biosynthetic process//cellular process//carbohydrate biosynthetic process//cellulose metabolic process//cellular polysacchari…	GO:0016020//GO:0005575	membrane//cellular_component	GO:0016760//GO:0003674//GO:0003824//GO:0008194//GO:0016740//GO:0016757//GO:0016758//GO:0016759//GO:0035251//GO:0046527	cellulose synthase (UDP-forming) activity//molecular_function//catalytic activity//UDP-glycosyltransferase activity//transferase activity//transferase activity, transferring glycosyl groups//transferase activity, transferring hexosyl groups//cellulose synthase activity//UDP-glucosyltransferase activity//glucosyltransferase activity
Lj1g3v0001080	Non Characterized Hit- tr|K4D4F7|K4D4F7_SOLLC Uncharacterized protein OS=Solanum lycopersicum GN=Sol,31.03,0.00003, ,CUFF.25107.1	-//-	-//-	-//-	-//-	-//-	-//-
Lj3g3v3243160	tr|G7LF66|G7LF66_MEDTR Heavy metal ATPase OS=Medicago truncatula GN=MTR_8g012390 PE=3 SV=1,87.56,0,SUBFAMILY NOT NAMED,NULL; FAMILY NOT NAMED,NULL; Calcium ATPase, transduction domain A,NULL; E1-E2_A,CUFF.45512.1	-//-	-//-	-//-	-//-	-//-	-//-
Lj2g3v1195290	Non Characterized Hit- tr|I3SXL7|I3SXL7_LOTJA Uncharacterized protein OS=Lotus japonicus PE=4 SV=1,100,0.0000000002, ,NODE_44819_length_80_cov_966.325012.path2.1	-//-	-//-	-//-	-//-	-//-	-//-
Lj5g3v1051350	CUFF.54745.1	-//-	-//-	-//-	-//-	-//-	-//-
Lj4g3v0669830	Non Characterized Hit- tr|I3S2S9|I3S2S9_LOTJA Uncharacterized protein OS=Lotus japonicus PE=2 SV=1,99.22,0,14-3-3 protein,14-3-3 domain; coiled-coil,NULL; 14-3-3,14-3-3 domain; 14-3-3 homologues,14-3-3 domai,CUFF.47894.1	-//-	-//-	-//-	-//-	-//-	-//-
Lj1g3v3981500	Non Characterized Hit- tr|I1KCU0|I1KCU0_SOYBN Uncharacterized protein OS=Glycine max PE=4 SV=1,33.33,0.002, ,CUFF.31739.1	-//-	-//-	-//-	-//-	-//-	-//-
Lj3g3v2809530	Non Characterized Hit- tr|I1KCU9|I1KCU9_SOYBN Uncharacterized protein OS=Glycine max GN=Gma.40917 PE,51.35,5.2, ,84886_g.1	-//-	-//-	-//-	-//-	-//-	-//-
Lj5g3v1598490	tr|G7IDQ8|G7IDQ8_MEDTR Fat-free-like protein OS=Medicago truncatula GN=MTR_1g087100 PE=4 SV=1,86.41,0,SUBFAMILY NOT NAMED,NULL; UNCHARACTERIZED,NULL; coiled-coil,NULL; seg,NULL; Vps51,Vacuolar protein s,CUFF.55559.1	-//-	-//-	-//-	-//-	-//-	-//-
Lj6g3v1880010	CUFF.60038.1	-//-	-//-	-//-	-//-	-//-	-//-
Lj1g3v2391180	tr|Q6LB28|Q6LB28_SOLLC Histone H3 OS=Solanum lycopersicum GN=LOC544102 PE=2 SV=1,97.06,0,HISTONE H3,Histone H3; Histone H3,Histone H3; no description,Histone-fold; HISTONEH3,Histone H3; His,gene.g33065.t1.1	-//-	-//-	-//-	-//-	GO:0003677//GO:0046982//GO:0003674//GO:0003676//GO:0005488//GO:0097159//GO:1901363//GO:0005515//GO:0046983	DNA binding//protein heterodimerization activity//molecular_function//nucleic acid binding//binding//organic cyclic compound binding//heterocyclic compound binding//protein binding//protein dimerization activity
Lj1g3v1965150	Non Characterized Hit- tr|J9LNX8|J9LNX8_ACYPI Uncharacterized protein OS=Acyrthosiphon pisum PE=4 SV,31.09,3e-19,DUF4371,Domain of unknown function DUF4371; no description,Zinc finger, TTF-type,CUFF.28206.1	-//-	-//-	-//-	-//-	-//-	-//-
Lj2g3v1588500	Non Characterized Hit- tr|F2SJV7|F2SJV7_TRIRC Putative uncharacterized protein OS=Trichophyton rubru,26.87,9.1,seg,NULL,CUFF.37525.1	-//-	-//-	-//-	-//-	-//-	-//-
Lj5g3v0279120	Non Characterized Hit- tr|C3ZMQ2|C3ZMQ2_BRAFL Putative uncharacterized protein OS=Branchiostoma flor,26.56,0.000000000005,no description,BTB/POZ fold; BTB,BTB/POZ; Methyltransf_FA,Farnesoic acid O-methyl transferase; Broad,CUFF.52716.1	-//-	-//-	-//-	-//-	GO:0005515//GO:0003674//GO:0005488	protein binding//molecular_function//binding
Lj4g3v0342290	tr|G7JKY1|G7JKY1_MEDTR Taxadien-5-alpha-ol O-acetyltransferase OS=Medicago truncatula GN=MTR_4g05517,77.12,0,Transferase,Transferase; no description,Chloramphenicol acetyltransferase-like domain; SUBFAMILY NOT,CUFF.46984.1	-//-	-//-	-//-	-//-	GO:0016747//GO:0003674//GO:0003824//GO:0016740//GO:0016746	transferase activity, transferring acyl groups other than amino-acyl groups//molecular_function//catalytic activity//transferase activity//transferase activity, transferring acyl groups
Lj1g3v4931280	Non Characterized Hit- tr|I1KZ16|I1KZ16_SOYBN Uncharacterized protein OS=Glycine max GN=Gma.22850 PE,62.91,0,Homeodomain-like,Homeodomain-like; SANT,SANT domain; seg,NULL; FAMILY NOT NAMED,NULL,gene.g37752.t1.1	-//-	-//-	-//-	-//-	GO:0003677//GO:0003674//GO:0003676//GO:0005488//GO:0097159//GO:1901363	DNA binding//molecular_function//nucleic acid binding//binding//organic cyclic compound binding//heterocyclic compound binding
Lj5g3v1601920	Non Characterized Hit- tr|I1JBI5|I1JBI5_SOYBN Uncharacterized protein OS=Glycine max GN=Gma.43176 PE,86.57,0,Aminotran_1_2,Aminotransferase, class I/classII; no description,Pyridoxal phosphate-dependent transf,CUFF.55596.1	GO:0009058//GO:0008152//GO:0008150	biosynthetic process//metabolic process//biological_process	-//-	-//-	GO:0030170//GO:0003674//GO:0005488//GO:0019842//GO:0036094//GO:0043167//GO:0043168//GO:0048037//GO:0070279//GO:0097159//GO:1901363	pyridoxal phosphate binding//molecular_function//binding//vitamin binding//small molecule binding//ion binding//anion binding//cofactor binding//vitamin B6 binding//organic cyclic compound binding//heterocyclic compound binding
Lj5g3v0941940	#N/A	GO:0015074//GO:0008152//GO:0006139//GO:0006259//GO:0006725//GO:0006807//GO:0008150//GO:0009987//GO:0034641//GO:0043170//GO:0044237//GO:0044238//GO:0044260//GO:0046483//GO:0071704//GO:0090304//GO:1901360	DNA integration//metabolic process//nucleobase-containing compound metabolic process//DNA metabolic process//cellular aromatic compound metabolic process//nitrogen compound metabolic process//biological_process//cellular process//cellular nitrogen compound metabolic process//macromolecule metabolic process//cellular metabolic process//primary metabolic process//cellular macromolecule metabolic pr…	-//-	-//-	GO:0003676//GO:0003674//GO:0005488//GO:0097159//GO:1901363	nucleic acid binding//molecular_function//binding//organic cyclic compound binding//heterocyclic compound binding
Lj6g3v1968120	Non Characterized Hit- tr|I1M1P3|I1M1P3_SOYBN Uncharacterized protein OS=Glycine max PE=4 SV=1,83.92,0,ZF_FYVE,Zinc finger, FYVE-related; Protein present in Fab1, YOTB, Vac1, and EEA,Zinc finger, FYVE-ty,CUFF.60359.1	-//-	-//-	-//-	-//-	GO:0046872//GO:0003674//GO:0005488//GO:0043167//GO:0043169	metal ion binding//molecular_function//binding//ion binding//cation binding
Lj4g3v1614550	Non Characterized Hit- tr|A3BHE3|A3BHE3_ORYSJ Putative uncharacterized protein OS=Oryza sativa subsp,51.43,0.0000000000001,OS11G0282800 PROTEIN,NULL; OLIGOPEPTIDE TRANSPORTER-RELATED,Proton-dependent oligopeptide transporte,CUFF.49549.1	GO:0006810//GO:0008150//GO:0051179//GO:0051234	transport//biological_process//localization//establishment of localization	GO:0016020//GO:0005575	membrane//cellular_component	GO:0005215//GO:0003674	transporter activity//molecular_function
Lj5g3v0279150	Non Characterized Hit- tr|I3SYT6|I3SYT6_LOTJA Uncharacterized protein OS=Lotus japonicus PE=2 SV=1,99.36,0,PROTEIN_KINASE_ATP,Protein kinase, ATP binding site; PROTEIN_KINASE_ST,Serine/threonine-protein kina,CUFF.52704.1	GO:0006468//GO:0008152//GO:0006464//GO:0006793//GO:0006796//GO:0008150//GO:0009987//GO:0016310//GO:0019538//GO:0036211//GO:0043170//GO:0043412//GO:0044237//GO:0044238//GO:0044260//GO:0044267//GO:0071704	protein phosphorylation//metabolic process//cellular protein modification process//phosphorus metabolic process//phosphate-containing compound metabolic process//biological_process//cellular process//phosphorylation//protein metabolic process//protein modification process//macromolecule metabolic process//macromolecule modification//cellular metabolic process//primary metabolic process//cellular …	-//-	-//-	GO:0004672//GO:0005524//GO:0003674//GO:0003824//GO:0016301//GO:0016740//GO:0016772//GO:0016773//GO:0000166//GO:0005488//GO:0017076//GO:0030554//GO:0032553//GO:0032555//GO:0032559//GO:0035639//GO:0036094//GO:0043167//GO:0043168//GO:0097159//GO:0097367//GO:1901265//GO:1901363	protein kinase activity//ATP binding//molecular_function//catalytic activity//kinase activity//transferase activity//transferase activity, transferring phosphorus-containing groups//phosphotransferase activity, alcohol group as acceptor//nucleotide binding//binding//purine nucleotide binding//adenyl nucleotide binding//ribonucleotide binding//purine ribonucleotide binding//adenyl ribonucleotide b…
Lj6g3v0925780	Non Characterized Hit- tr|I3SB06|I3SB06_LOTJA Uncharacterized protein OS=Lotus japonicus PE=2 SV=1,99.55,0,GST_N_3,NULL; GST_C,Glutathione S-transferase, C-terminal; seg,NULL; GST_NTER,Glutathione S-transfer,CUFF.58568.1	-//-	-//-	-//-	-//-	GO:0005515//GO:0003674//GO:0005488	protein binding//molecular_function//binding
Lj1g3v0116660	Non Characterized Hit- tr|I1JAP7|I1JAP7_SOYBN Uncharacterized protein OS=Glycine max PE=4 SV=1,59.93,0,coiled-coil,NULL; seg,NULL; zinc finger,Zinc finger, CCHC-type,CUFF.25265.1	-//-	-//-	-//-	-//-	GO:0003677//GO:0003674//GO:0003676//GO:0005488//GO:0097159//GO:1901363	DNA binding//molecular_function//nucleic acid binding//binding//organic cyclic compound binding//heterocyclic compound binding
Lj5g3v0186690	Non Characterized Hit- tr|I1MY29|I1MY29_SOYBN Uncharacterized protein OS=Glycine max GN=Gma.13464 PE,79.34,0,no description,NULL; Actin-like ATPase domain,NULL; HEXOKINASE,Hexokinase; seg,NULL; Hexokinase_1,He,CUFF.52629.1	GO:0005975//GO:0008152//GO:0008150//GO:0044238//GO:0071704	carbohydrate metabolic process//metabolic process//biological_process//primary metabolic process//organic substance metabolic process	-//-	-//-	GO:0005524//GO:0016773//GO:0000166//GO:0003674//GO:0005488//GO:0017076//GO:0030554//GO:0032553//GO:0032555//GO:0032559//GO:0035639//GO:0036094//GO:0043167//GO:0043168//GO:0097159//GO:0097367//GO:1901265//GO:1901363//GO:0003824//GO:0016740//GO:0016772	ATP binding//phosphotransferase activity, alcohol group as acceptor//nucleotide binding//molecular_function//binding//purine nucleotide binding//adenyl nucleotide binding//ribonucleotide binding//purine ribonucleotide binding//adenyl ribonucleotide binding//purine ribonucleoside triphosphate binding//small molecule binding//ion binding//anion binding//organic cyclic compound binding//carbohydrate…
Lj2g3v1354640	tr|C6SX48|C6SX48_SOYBN CLE27 protein OS=Glycine max GN=Gma.53576 PE=4 SV=1,78.95,1e-18,seg,NULL,CUFF.36811.1	-//-	-//-	-//-	-//-	-//-	-//-
Lj4g3v1511480	Non Characterized Hit- tr|D8T823|D8T823_SELML Putative uncharacterized protein OS=Selaginella moelle,43.33,5e-17,no description,Tetratricopeptide-like helical; TPR-like,NULL; seg,NULL,CUFF.49322.1	-//-	-//-	-//-	-//-	GO:0005515//GO:0003674//GO:0005488	protein binding//molecular_function//binding
Lj5g3v1955850	Non Characterized Hit- tr|C6TFY8|C6TFY8_SOYBN Putative uncharacterized protein (Fragment) OS=Glycine,80.65,0.0003, ,NODE_33423_length_273_cov_1226.256470.path1.1	-//-	-//-	-//-	-//-	-//-	-//-
Lj4g3v3113440	Non Characterized Hit- tr|B9SI57|B9SI57_RICCO Transcription initiation factor brf1, putative OS=Rici,44.19,0.25,seg,NULL,CUFF.52395.1	-//-	-//-	-//-	-//-	-//-	-//-
Lj4g3v0286240	Non Characterized Hit- tr|I3SVY7|I3SVY7_LOTJA Uncharacterized protein OS=Lotus japonicus PE=2 SV=1,99.22,0,PIG-L,N-acetylglucosaminyl phosphatidylinositol deacetylase; no description,Putative deacetylase Lmb,CUFF.46822.1	-//-	-//-	-//-	-//-	-//-	-//-
Lj6g3v2145450	Non Characterized Hit- tr|I1ME64|I1ME64_SOYBN Uncharacterized protein OS=Glycine max PE=4 SV=1,62.81,0,ADP-ribosylation,NULL; ZINC_FINGER_C2H2_1,Zinc finger, C2H2; no description,NULL; SUBFAMILY NOT NAME,CUFF.60702.1	-//-	-//-	-//-	-//-	-//-	-//-
Lj1g3v3088400	Non Characterized Hit- tr|I1N4S8|I1N4S8_SOYBN Uncharacterized protein OS=Glycine max GN=Gma.28416 PE,90.87,0,FBOX,F-box domain, cyclin-like; no description,NULL; no description,Galactose oxidase, beta-propelle,CUFF.30017.1	-//-	-//-	-//-	-//-	GO:0005515//GO:0003674//GO:0005488	protein binding//molecular_function//binding
[truncated: 2,079 more rows]

## Sheet: Table S7
Table S7 Genes locatied in selective sweeps between Group I and Group III.
ID	gene_anotation	biological_process	biological_process_description	cellular_component	cellular_component_description	molecular_function	molecular_function_description
[truncated: 2,185 more rows]

## Sheet: Table S8
Table S8 Genes locatied in selective sweeps between Group II and Group III.
[truncated: 2,339 more rows]

## Sheet: Table S9
Table S9 CNglcs content and growth traits of 272 L. corniculatus accessions.
[truncated: 274 more rows]

[truncated: 7 more sheets: Table S10, Table S11, Table S12, Table S13, Table S14, Table S15, Table S16]
